# Supplementary material for: Genome‐Wide Association Studies Reveal the Genetic Architecture of Ionomic Variation in Grains of Tartary Buckwheat
Source: Adv Sci (Weinh). 2025 Mar 13;12(17):2412291. doi: 10.1002/advs.202412291 (PMC12061317; doi:10.1002/advs.202412291)
Supplement: Supplementary file 2 — Supplemental Tables [file ADVS-12-2412291-s001.xlsx]

## Sheet: Table S1. The list of 199
Table S1.The information of 199 Tartary buckwheat accessions used in the study.
Accession	Group	Specie	Type	Country	Province	Longitude	Latitude	Grain yield per plant (g)	Genome Length	Clean Reads	Clean Bases	Mapped Bases	Mapping Rate (%)	Duplication Rate (%)	Uniq Rate (%)	Mean Depth	Coverage Rate (%) (>=1X)	Coverage Rate (%) (>=4X)
XZ22	HW	F. tataricum (L.) Gaertn	wild	China	Tibet	97.2395	28.6636	1.049	453439644	104299994	15644999100	15504957857	99.1	24.4	85.18	34.19	98.36	97.63
JPN325	HW	F. tataricum (L.) Gaertn	landrace	Japan	-	86.0871	26.3489	8.43333	453439644	151327744	22699161600	21834798042	96.19	15.33	83.33	48.14	98.95	98.45
NPL323	HW	F. tataricum (L.) Gaertn	wild	Nepal	-	-	-	3.777	453439644	143647708	21547156200	20359295258	94.49	13.33	85.41	44.89	99.33	98.99
XZ13	HW	F. tataricum (L.) Gaertn	wild	China	Tibet	86.9875	28.4796	2.78933	453439644	211092850	31663927500	29095968154	91.89	15.73	87.06	64.15	98.78	98.41
NPL320	HW	F. tataricum (L.) Gaertn	wild	Nepal	-	85.3564	27.8689	2.50433	453439644	223429332	33514399800	32334401047	96.48	17.25	82.61	71.29	98.73	98.39
XZ316	HW	F. tataricum (L.) Gaertn	wild	China	Tibet	98.5548	29.5143	2.52333	453439644	156655690	23498353500	21745315618	92.54	16.82	84.95	47.94	98.91	98.51
XZ315	HW	F. tataricum (L.) Gaertn	wild	China	Tibet	95.3759	30.0494	1.60833	453439644	172562092	25884313800	25344124157	97.91	15.81	87.07	55.88	99.27	98.96
XZ318	HW	F. tataricum (L.) Gaertn	wild	China	Tibet	89.1267	27.752	1.99267	453439644	150066322	22509948300	21832977454	96.99	16.26	78.56	48.14	98.56	98.12
SC247	HW	F. tataricum (L.) Gaertn	landrace	China	Sichuan	-	-	1.27311	453439644	165828164	24874224600	23783720000	95.62	15.38	84.62	52.44	99.08	98.7
XZ14	HW	F. tataricum (L.) Gaertn	wild	China	Tibet	87.7935	29.1972	1.14211	453439644	212582974	31887446100	31121784525	97.6	15.84	85.46	68.62	99.28	98.88
JPN333	HW	F. tataricum (L.) Gaertn	landrace	Japan	-	86.0271	26.2889	2.94233	453439644	203466586	30519987900	29827774364	97.73	16.14	83.39	65.76	98.58	98.16
XZ17	HW	F. tataricum (L.) Gaertn	wild	China	Tibet	-	-	1.68483	453439644	168534006	25280100900	24939525916	98.65	13.5	85.23	53.91	99.41	99.06
XZ20	HW	F. tataricum (L.) Gaertn	wild	China	Tibet	95.3559	30.0294	0.437667	453439644	176260904	26439135600	24304510915	91.93	10.99	83.1	53.59	98.83	98.45
SX-337	NL	F. tataricum (L.) Gaertn	landrace	China	Shanxi	-	-	3.93	453439644	151115198	22667279700	22083026645	97.42	15.58	81.43	48.68	99.29	98.95
HB91	NL	F. tataricum (L.) Gaertn	landrace	China	Hebei	115.454	41.2614	1.48622	453439644	162759514	24413927100	23741839732	97.25	16.68	80.15	52.34	98.83	98.45
HB71	NL	F. tataricum (L.) Gaertn	landrace	China	Hebei	117.651	41.9843	1.14567	453439644	80365464	12054819600	5651918558	46.89	9.41	80.55	12.35	98.59	94.21
JX252	NL	F. tataricum (L.) Gaertn	landrace	China	Jiangxi	116.629	29.8346	3.89383	453439644	146095158	21914273700	21206114705	96.77	12.56	83.94	46.76	99.26	98.87
XZ94	NL	F. tataricum (L.) Gaertn	landrace	China	Tibet	86.6712	30.0081	2.45417	453439644	154989498	23248424700	22646051765	97.41	16.12	82.52	49.93	98.92	98.56
HB73	NL	F. tataricum (L.) Gaertn	landrace	China	Hebei	115.903	41.3879	2.72822	453439644	177105344	26565801600	25083775599	94.42	17.11	84.46	55.31	99.25	98.91
SC428	NL	F. tataricum (L.) Gaertn	landrace	China	Sichuan	102.589	28.5522	2.30689	453439644	193273826	28991073900	27430378032	94.62	19.37	80.12	60.48	99.09	98.79
HB68	NL	F. tataricum (L.) Gaertn	landrace	China	Hebei	115.902	40.966	4.83233	453439644	190708618	28606292700	25709025348	89.87	16.73	85.09	56.68	98.97	98.64
GS185	NL	F. tataricum (L.) Gaertn	landrace	China	Gansu	106.282	34.996	7.13567	453439644	211545586	31731837900	29112100290	91.74	16.13	85.84	64.19	99.02	98.69
HB395	NL	F. tataricum (L.) Gaertn	landrace	China	Hubei	110.696	30.9133	4.05444	453439644	219377934	32906690100	31780028169	96.58	17.25	86.11	70.06	99.24	98.96
RUS547	NL	F. tataricum (L.) Gaertn	landrace	Russia	-	126.953	53.6087	3.66383	453439644	165788068	24868210200	24026045373	96.61	12.88	80.83	52.97	98.84	98.5
GS163	NL	F. tataricum (L.) Gaertn	landrace	China	Gansu	103.892	35.5111	4.481	453439644	202685100	30402765000	28251614168	92.92	16.43	86.1	62.29	99.05	98.75
GS344	NL	F. tataricum (L.) Gaertn	landrace	China	Gansu	102.761	37.2809	4.52544	453439644	175746646	26361996900	25698397111	97.48	13.99	84.03	56.66	99.19	98.8
USA527	NL	F. tataricum (L.) Gaertn	landrace	U.S.A	-	-77.8762	38.6071	7.80367	453439644	164720226	24708033900	23134850894	93.63	12.85	86.29	51.01	99.14	98.79
SX-28	NL	F. tataricum (L.) Gaertn	landrace	China	Shanxi	112.422	40.0081	1.86011	453439644	162174104	24326115600	22922207138	94.23	12.89	85.19	50.54	98.97	98.58
sx122	NL	F. tataricum (L.) Gaertn	landrace	China	Shaanxi	109.501	36.6033	2.73617	453439644	183873516	27581027400	25812931098	93.59	13.23	85.08	56.91	99.09	98.76
GS192	NL	F. tataricum (L.) Gaertn	landrace	China	Gansu	108.034	36.4445	4.69683	453439644	145371700	21805755000	20643713633	94.67	13.54	86.92	45.52	99.25	98.86
HB81	NL	F. tataricum (L.) Gaertn	landrace	China	Hebei	123.443	41.8186	4.638	453439644	154359402	23153910300	22111996467	95.5	12.68	82.02	48.75	99.23	98.88
GS359	NL	F. tataricum (L.) Gaertn	landrace	China	Gansu	107.674	35.6772	9.781	453439644	159705628	23955844200	23092529108	96.4	11.58	85.95	50.92	99.36	98.95
QH8	NL	F. tataricum (L.) Gaertn	landrace	China	Qinghai	102.287	36.861	2.327	453439644	209797716	31469657400	29621576339	94.13	14.27	88.74	65.3	99.05	98.72
HB70	NL	F. tataricum (L.) Gaertn	landrace	China	Hebei	116.624	41.4257	1.16333	453439644	156712320	23506848000	22197068032	94.43	14.22	85.72	48.93	98.87	98.45
HB76	NL	F. tataricum (L.) Gaertn	landrace	China	Hebei	115.234	40.1119	1.73422	453439644	161638464	24245769600	22470049920	92.68	14.58	86.01	49.54	99.06	98.71
GS179	NL	F. tataricum (L.) Gaertn	landrace	China	Gansu	104.247	34.4296	5.58044	453439644	147733424	22160013600	21481583817	96.94	14.99	86.57	47.36	99.39	99.06
GS193	NL	F. tataricum (L.) Gaertn	landrace	China	Gansu	108.114	35.5714	5.6955	453439644	191358590	28703788500	26402537728	91.98	15.6	87.78	58.21	99.34	99.06
JPN334	NL	F. tataricum (L.) Gaertn	landrace	Japan	-	139.443	36.1925	5.32033	453439644	152833002	22924950300	20828187446	90.85	16.46	84.48	45.92	99.17	98.75
HN403	NL	F. tataricum (L.) Gaertn	landrace	China	Hunan	111.471	27.4312	4.32422	453439644	174140256	26121038400	25270622166	96.74	16.31	87.96	55.72	99.42	99.15
USA537	NL	F. tataricum (L.) Gaertn	landrace	U.S.A	-	-77.6554	39.468	3.26167	453439644	165066578	24759986700	22878422367	92.4	12.84	86.18	50.44	99.25	98.93
AH251	NL	F. tataricum (L.) Gaertn	landrace	China	Anhui	119.17	30.4916	5.66367	453439644	147349366	22102404900	21317074032	96.45	13.4	84.93	47	99.32	98.97
GS349	NL	F. tataricum (L.) Gaertn	landrace	China	Gansu	102.458	38.1033	11.3193	453439644	164809448	24721417200	24248084702	98.09	13.91	85.27	53.46	99.28	99
HB86	NL	F. tataricum (L.) Gaertn	landrace	China	Hebei	114.503	40.5595	2.00833	453439644	165173632	24776044800	22286766357	89.95	12.86	85.9	49.13	98.87	98.48
sx118	NL	F. tataricum (L.) Gaertn	landrace	China	Shaanxi	107.754	37.3888	2.561	453439644	176083996	26412599400	24100273361	91.25	13.9	86.79	53.14	99.15	98.76
SX-29	NL	F. tataricum (L.) Gaertn	landrace	China	Shanxi	113.036	38.5168	5.524	453439644	185149520	27772428000	27452915711	98.85	15.21	86.78	60.53	99.09	98.79
QH369	NL	F. tataricum (L.) Gaertn	landrace	China	Qinghai	102.39	36.4679	7.71267	453439644	175597578	26339636700	25466711934	96.69	18.44	82.81	56.15	99.2	98.78
sx137	NL	F. tataricum (L.) Gaertn	landrace	China	Shaanxi	107.754	32.8949	2.98417	453439644	56178200	8426730000	7422721820	88.09	15.76	78.47	16.37	98.49	95.69
sx123	NL	F. tataricum (L.) Gaertn	landrace	China	Shaanxi	109.182	36.3535	3.325	453439644	200243898	30036584700	26973702711	89.8	13.72	83.51	59.47	99.32	99.06
GS178	NL	F. tataricum (L.) Gaertn	landrace	China	Gansu	104.784	32.9473	3.82367	453439644	155821932	23373289800	21967078871	93.98	12.99	83.69	48.43	99.07	98.65
HB399	NL	F. tataricum (L.) Gaertn	landrace	China	Hubei	110.71	30.1732	4.27989	453439644	177990776	26698616400	26047727650	97.56	15.38	85.5	57.43	99.33	99.02
NMG2	NL	F. tataricum (L.) Gaertn	landrace	China	Inner Mongolia	118.905	41.571	5.71544	453439644	200135588	30020338200	26965987655	89.83	13.84	84.15	59.45	99.19	98.85
SX-30	NL	F. tataricum (L.) Gaertn	landrace	China	Shanxi	113.596	39.2048	1.09	453439644	155635320	23345298000	21765679432	93.23	13.73	82.84	47.99	99.23	98.82
sx138	NL	F. tataricum (L.) Gaertn	landrace	China	Shaanxi	106.151	32.9242	4.04911	453439644	155961898	23394284700	22208405459	94.93	11.02	85.21	48.97	99.28	98.92
sx144	NL	F. tataricum (L.) Gaertn	landrace	China	Shaanxi	108.261	33.0753	6.30783	453439644	182124812	27318721800	26745881623	97.9	16.43	82.27	58.97	99.08	98.67
QH362	NL	F. tataricum (L.) Gaertn	landrace	China	Qinghai	102.46	36.5379	8.52367	453439644	167818224	25172733600	24785745071	98.46	14.89	85.57	54.64	99.22	98.89
SX-23	NL	F. tataricum (L.) Gaertn	landrace	China	Shanxi	113.721	39.6442	3.22989	453439644	204340682	30651102300	27259196647	88.93	17.81	85.03	60.1	99.09	98.79
AH379	NL	F. tataricum (L.) Gaertn	landrace	China	Anhui	116.183	30.5011	6.77344	453439644	184716442	27707466300	26743357734	96.52	14.06	83.76	58.96	99.12	98.74
HB400	NL	F. tataricum (L.) Gaertn	landrace	China	Hubei	109.94	30.5786	2.48833	453439644	149908080	22486212000	21918920117	97.48	13.35	83.4	48.33	99.23	98.9
SX-25	NL	F. tataricum (L.) Gaertn	landrace	China	Shanxi	114.223	39.3873	2.83622	453439644	167191632	25078744800	22597791969	90.11	13.03	83.15	49.82	99.1	98.73
sx150	NL	F. tataricum (L.) Gaertn	landrace	China	Shaanxi	108.455	32.4589	4.239	453439644	186870866	28030629900	25768643576	91.93	12.7	83.19	56.82	99.32	99.05
sx151	NL	F. tataricum (L.) Gaertn	landrace	China	Shaanxi	108.425	32.4289	5.13522	453439644	151932880	22789932000	21119402706	92.67	12.43	83.41	46.57	99.13	98.71
SC220	NL	F. tataricum (L.) Gaertn	landrace	China	Sichuan	-	-	8.15344	453439644	151739956	22760993400	21224564839	93.25	14.91	85.27	46.8	99.32	99.01
GS345	NL	F. tataricum (L.) Gaertn	landrace	China	Gansu	103.253	36.6169	4.34033	453439644	169553010	25432951500	24677255770	97.03	15.38	83.65	54.4	99.35	99.07
GS194	NL	F. tataricum (L.) Gaertn	landrace	China	Gansu	107.644	35.7268	2.44567	453439644	146432498	21964874700	20726644370	94.36	14.25	84.85	45.69	99.25	98.79
HB402	NL	F. tataricum (L.) Gaertn	landrace	China	Hubei	110.2	29.9189	5.95856	453439644	149899570	22484935500	21537202356	95.79	14.7	86.29	47.48	99.36	99.01
NX6	NL	F. tataricum (L.) Gaertn	landrace	China	Ningxia	107.05	37.6253	2.77611	453439644	156267978	23440196700	23023108344	98.22	16.42	87.12	50.76	99.08	98.75
SX-34	NL	F. tataricum (L.) Gaertn	landrace	China	Shanxi	112.495	37.8466	3.758	453439644	172501438	25875215700	23936743393	92.51	13.92	85.72	52.77	99.2	98.87
SX-37	NL	F. tataricum (L.) Gaertn	landrace	China	Shanxi	113.762	37.5634	1.89856	453439644	171621414	25743212100	25364113470	98.53	15.03	86.33	55.93	99.16	98.86
SX-38	NL	F. tataricum (L.) Gaertn	landrace	China	Shanxi	113.142	37.8251	2.203	453439644	163462806	24519420900	24245478859	98.88	13.34	84.78	53.46	99.19	98.88
SX-41	NL	F. tataricum (L.) Gaertn	landrace	China	Shanxi	112.716	37.3877	3.42589	453439644	201289608	30193441200	29251209896	96.88	18.15	84.28	64.49	99	98.71
HB90	NL	F. tataricum (L.) Gaertn	landrace	China	Hebei	114.773	41.2936	4.13067	453439644	174272292	26140843800	23753624459	90.87	15.67	82.34	52.37	98.95	98.58
HB83	NL	F. tataricum (L.) Gaertn	landrace	China	Hebei	115.283	41.3054	1.78744	453439644	162275114	24341267100	23148728587	95.1	15.02	82.21	51.03	98.98	98.63
sx146	NL	F. tataricum (L.) Gaertn	landrace	China	Shaanxi	114.218	30.5473	3.461	453439644	172320888	25848133200	25366595466	98.14	18.78	79.53	55.93	99.32	99.06
QH361	NL	F. tataricum (L.) Gaertn	landrace	China	Qinghai	102.41	36.4879	8.461	453439644	157486140	23622921000	22639599709	95.84	15.68	82.96	49.92	99.24	98.83
HB63	NL	F. tataricum (L.) Gaertn	landrace	China	Hebei	115.68	40.3809	2.26044	453439644	161140366	24171054900	23520072281	97.31	15.43	83.54	51.86	98.93	98.58
SX-342	NL	F. tataricum (L.) Gaertn	landrace	China	Shanxi	111.463	36.6228	10.2603	453439644	174095226	26114283900	25152238614	96.32	16.07	84.22	55.46	99.28	98.98
QH373	NL	F. tataricum (L.) Gaertn	landrace	China	Qinghai	102.442	35.7337	1.66233	453439644	152394028	22859104200	22140428273	96.86	13.3	82.92	48.82	99.14	98.81
SX-96	NL	F. tataricum (L.) Gaertn	landrace	China	Shanxi	114.192	39.799	1.19722	453439644	179944544	26991681600	25528397762	94.58	18.26	84.02	56.29	99.03	98.71
QH375	NL	F. tataricum (L.) Gaertn	landrace	China	Qinghai	101.574	36.6098	5.5425	453439644	162130452	24319567800	23590504984	97	16.17	86.92	52.01	99.37	98.97
HB389	NL	F. tataricum (L.) Gaertn	landrace	China	Hubei	111.19	31.6997	3.60389	453439644	228316552	34247482800	33666352586	98.3	18.47	87.18	74.23	99.32	99.09
HB383	NL	F. tataricum (L.) Gaertn	landrace	China	Hubei	110.483	31.4014	10.0603	453439644	156538450	23480767500	22712770265	96.73	15.29	83.81	50.08	99.3	98.92
SC443	NL	F. tataricum (L.) Gaertn	landrace	China	Sichuan	108.004	31.9962	4.19233	453439644	228132348	34219852200	31496201848	92.04	17.37	84.63	69.44	99.33	99.07
HB385	NL	F. tataricum (L.) Gaertn	landrace	China	Hubei	110.68	31.7435	7.48583	453439644	152350472	22852570800	22356719633	97.83	18.18	80.74	49.29	99.24	98.92
QH374	NL	F. tataricum (L.) Gaertn	landrace	China	Qinghai	102.816	36.1859	5.19178	453439644	151763132	22764469800	20931406422	91.95	14.09	82.17	46.15	99.32	98.97
HB398	NL	F. tataricum (L.) Gaertn	landrace	China	Hubei	110.983	30.9895	5.39167	453439644	158481004	23772150600	22826039801	96.02	16.09	83.46	50.33	99.18	98.76
HB386	NL	F. tataricum (L.) Gaertn	landrace	China	Hubei	110.479	31.6574	2.58022	453439644	158003846	23700576900	23049355130	97.25	15.8	79.97	50.82	99.18	98.81
HB391	NL	F. tataricum (L.) Gaertn	landrace	China	Hubei	110.629	32.0799	9.799	453439644	167361290	25104193500	24645205487	98.17	15.89	85.36	54.34	99.25	98.94
sx154	NL	F. tataricum (L.) Gaertn	landrace	China	Shaanxi	109.457	31.9393	2.29444	453439644	157187990	23578198500	21699248576	92.03	16.57	85.56	47.84	99.23	98.82
sx156	NL	F. tataricum (L.) Gaertn	landrace	China	Shaanxi	109.504	35.86	1.63733	453439644	161090740	24163611000	22100082904	91.46	15.62	84.45	48.73	99.18	98.75
HB387	NL	F. tataricum (L.) Gaertn	landrace	China	Hubei	110.849	31.7047	4.7265	453439644	154536278	23180441700	22734609355	98.08	17.15	83.62	50.13	99.1	98.79
HB396	NL	F. tataricum (L.) Gaertn	landrace	China	Hubei	110.666	30.8833	3.09867	453439644	145447300	21817095000	20778319390	95.24	12.49	85.67	45.81	99.09	98.67
GS348	NL	F. tataricum (L.) Gaertn	landrace	China	Gansu	101.649	33.8307	4.95	453439644	158721084	23808162600	23066636649	96.89	17.58	83.1	50.86	99.15	98.77
HN404	NL	F. tataricum (L.) Gaertn	landrace	China	Hunan	110.087	27.2391	2.62122	453439644	205619182	30842877300	29073854983	94.26	16.27	85.15	64.09	99.05	98.75
GS176	NL	F. tataricum (L.) Gaertn	landrace	China	Gansu	105.688	33.7473	2.33367	453439644	203013530	30452029500	28214434092	92.65	14.89	84.85	62.2	99.14	98.81
QH198	NL	F. tataricum (L.) Gaertn	landrace	China	Qinghai	102.776	36.1459	1.97089	453439644	146685460	22002819000	19578380798	88.98	11.16	84.5	43.17	99.03	98.66
sx131	NL	F. tataricum (L.) Gaertn	landrace	China	Shaanxi	106.773	34.8769	7.34417	453439644	220182746	33027411900	29072014135	88.02	17.15	86.37	64.09	99.25	98.95
sx136	NL	F. tataricum (L.) Gaertn	landrace	China	Shaanxi	107.045	33.0816	4.28411	453439644	212682902	31902435300	30043576631	94.17	14.81	84.03	66.24	99.1	98.8
SC450	NL	F. tataricum (L.) Gaertn	landrace	China	Sichuan	106.816	32.3172	1.87544	453439644	157899190	23684878500	22866229446	96.54	12.85	84.72	50.42	99.27	98.92
sx159	NL	F. tataricum (L.) Gaertn	landrace	China	Shaanxi	-	-	3.61622	453439644	169147316	25372097400	23245925943	91.62	13.58	87	51.25	99.37	99.06
SC455	NL	F. tataricum (L.) Gaertn	landrace	China	Sichuan	104.238	31.9425	6.20133	453439644	155681974	23352296100	21968105438	94.07	13.33	84.93	48.44	99.29	98.9
SX-114	NL	F. tataricum (L.) Gaertn	landrace	China	Shanxi	112.525	37.8766	2.199	453439644	175172676	26275901400	24332572406	92.6	14.98	85.11	53.65	99.08	98.76
GZ261	NL	F. tataricum (L.) Gaertn	landrace	China	Guizhou	-	-	3.75811	453439644	150467106	22570065900	22287057814	98.75	12.77	81.36	49.14	99.24	98.93
GZ411	NL	F. tataricum (L.) Gaertn	landrace	China	Guizhou	104.294	26.9914	2.69067	453439644	163737362	24560604300	24069804300	98	14.62	81.51	53.07	98.94	98.58
sx139	NL	F. tataricum (L.) Gaertn	landrace	China	Shaanxi	106.121	32.8942	3.449	453439644	167896260	25184439000	24107473907	95.72	13.25	83.53	53.15	99.17	98.81
sx155	NL	F. tataricum (L.) Gaertn	landrace	China	Shaanxi	110.273	34.1657	4.43783	453439644	153084428	22962664200	21388312650	93.14	12.18	80.04	47.16	99.25	98.83
sx134	NL	F. tataricum (L.) Gaertn	landrace	China	Shaanxi	107.929	33.5499	3.79533	453439644	169359700	25403955000	22538575135	88.72	14.3	85.65	49.69	99.25	98.9
sx140	NL	F. tataricum (L.) Gaertn	landrace	China	Shaanxi	108.462	33.5469	2.67022	453439644	156603370	23490505500	22257446199	94.75	12.42	85.9	49.08	99.37	98.99
GS167	NL	F. tataricum (L.) Gaertn	landrace	China	Gansu	104.633	35.1118	1.69911	453439644	156968802	23545320300	22702873758	96.42	13.09	85.16	50.06	99.32	99
sx124	NL	F. tataricum (L.) Gaertn	landrace	China	Shaanxi	-	-	3.18156	453439644	158316772	23747515800	23460481333	98.79	12.89	85.88	51.73	99.38	99.08
SX-35	NL	F. tataricum (L.) Gaertn	landrace	China	Shanxi	-	-	1.13011	453439644	157364754	23604713100	22517583518	95.39	12.65	83.63	49.65	99.34	98.99
SX-51	NL	F. tataricum (L.) Gaertn	landrace	China	Shanxi	-	-	1.69878	453439644	159108632	23866294800	23369722490	97.92	13.68	85.51	51.52	99.33	99.04
SX-43	NL	F. tataricum (L.) Gaertn	landrace	China	Shanxi	113.505	37.0628	5.20767	453439644	153143824	22971573600	22158142793	96.46	13.2	83.23	48.85	99.12	98.77
sx135	NL	F. tataricum (L.) Gaertn	landrace	China	Shaanxi	106.163	33.3854	4.63456	453439644	169754702	25463205300	24157938576	94.87	12.45	80.54	53.26	99.19	98.82
sx152	NL	F. tataricum (L.) Gaertn	landrace	China	Shaanxi	109.27	32.2913	2.62322	453439644	167359424	25103913600	23638330647	94.16	13.94	83.11	52.12	99.21	98.92
SX-27	NL	F. tataricum (L.) Gaertn	landrace	China	Shanxi	114.243	39.4073	2.17267	453439644	146127568	21919135200	19414669210	88.57	13.82	85.52	42.81	98.99	98.61
SC451	NL	F. tataricum (L.) Gaertn	landrace	China	Sichuan	106.866	32.3672	1.737	453439644	221665514	33249827100	31268703904	94.04	16.35	84.84	68.94	99.28	98.99
HB58	NL	F. tataricum (L.) Gaertn	landrace	China	Hebei	114.421	41.0741	3.1835	453439644	147930252	22189537800	20750059490	93.51	15.81	82.54	45.75	98.98	98.63
SX-49	NL	F. tataricum (L.) Gaertn	landrace	China	Shanxi	111.313	37.5523	1.61067	453439644	157947226	23692083900	22721311737	95.9	14.4	83.32	50.09	99.09	98.76
SX-48	NL	F. tataricum (L.) Gaertn	landrace	China	Shanxi	111.716	36.8145	1.74578	453439644	182923080	27438462000	27076899808	98.68	14.49	84.87	59.71	99.27	98.97
HB65	SL	F. tataricum (L.) Gaertn	landrace	China	Hebei	-	-	1.65333	453439644	152248820	22837323000	21395679869	93.69	17.11	82	47.17	99.26	98.82
GZ253	SL	F. tataricum (L.) Gaertn	landrace	China	Guizhou	104.234	26.9314	5.26067	453439644	145512912	21826936800	21209093959	97.17	13.04	82.84	46.76	99.04	98.6
SC460	SL	F. tataricum (L.) Gaertn	landrace	China	Sichuan	102.699	28.6622	3.46633	453439644	206025654	30903848100	29225386189	94.57	17.51	85.75	64.43	99.06	98.75
SC208	SL	F. tataricum (L.) Gaertn	landrace	China	Sichuan	102.46	28.2065	4.11633	453439644	178398984	26759847600	25232565780	94.29	14.87	85.84	55.63	98.97	98.63
GZ414	SL	F. tataricum (L.) Gaertn	landrace	China	Guizhou	104.314	27.0114	3.74	453439644	212359744	31853961600	29487088921	92.57	18.1	86.12	65.01	99.07	98.75
SC223	SL	F. tataricum (L.) Gaertn	landrace	China	Sichuan	102.627	28.2928	5.00883	453439644	201310880	30196632000	27243584386	90.22	17.6	85.76	60.06	99.04	98.72
SC205	SL	F. tataricum (L.) Gaertn	landrace	China	Sichuan	101.296	27.9425	2.92189	453439644	156293996	23444099400	21750312500	92.78	16.67	83.54	47.95	99.09	98.66
YN483	SL	F. tataricum (L.) Gaertn	landrace	China	Yunnan	104.367	25.4672	4.064	453439644	146818290	22022743500	21319378237	96.81	15.45	86.31	47	99.4	99.08
SC219	SL	F. tataricum (L.) Gaertn	landrace	China	Sichuan	102.803	27.9837	8.10667	453439644	165208880	24781332000	22525873901	90.9	16.79	85.5	49.67	99.15	98.77
SC485	SL	F. tataricum (L.) Gaertn	landrace	China	Sichuan	102.893	28.0737	3.22622	453439644	175520112	26328016800	25821577928	98.08	14.42	85.23	56.93	99.04	98.6
YN289	SL	F. tataricum (L.) Gaertn	landrace	China	Yunnan	103.633	27.9332	3.07156	453439644	223229326	33484398900	33000252265	98.55	15.13	80.83	72.76	98.82	98.49
XZ10	SL	F. tataricum (L.) Gaertn	landrace	China	Tibet	-	-	1.178	453439644	162644552	24396682800	22977521657	94.18	16.35	82.91	50.66	99.09	98.73
SC210	SL	F. tataricum (L.) Gaertn	landrace	China	Sichuan	102.664	27.2523	5.57289	453439644	162883034	24432455100	22418541180	91.76	14.42	84.44	49.43	99.13	98.8
YN312	SL	F. tataricum (L.) Gaertn	landrace	China	Yunnan	101.872	25.8182	3.765	453439644	205127530	30769129500	29284072725	95.17	16.64	84.74	64.56	99.07	98.74
GS353	SL	F. tataricum (L.) Gaertn	landrace	China	Gansu	105.658	35.414	8.542	453439644	157586092	23637913800	22554233551	95.42	14	86.67	49.73	99.29	98.74
SC106	SL	F. tataricum (L.) Gaertn	landrace	China	Sichuan	102.823	28.0037	5.39633	453439644	153058894	22958834100	22687033371	98.82	15.3	85.19	50.02	99.01	98.66
GS352	SL	F. tataricum (L.) Gaertn	landrace	China	Gansu	105.638	33.285	3.93756	453439644	147907766	22186164900	19849255409	89.47	15.61	83.25	43.76	99	98.64
SC234	SL	F. tataricum (L.) Gaertn	landrace	China	Sichuan	102.003	27.3159	6.53583	453439644	185107790	27766168500	27401192047	98.69	17.76	82.6	60.42	98.99	98.68
YN295	SL	F. tataricum (L.) Gaertn	landrace	China	Yunnan	100.24	26.8854	4.365	453439644	164122198	24618329700	24069443522	97.77	15.62	85.46	53.07	99.11	98.78
SC406	SL	F. tataricum (L.) Gaertn	landrace	China	Sichuan	102.519	28.5643	5.05767	453439644	188852998	28327949700	27483229720	97.02	16.78	87.26	60.59	99.18	98.86
GZ412	SL	F. tataricum (L.) Gaertn	landrace	China	Guizhou	104.144	26.8414	1.59833	453439644	210522680	31578402000	27646471049	87.55	20.29	86.17	60.95	99.13	98.84
GZ266	SL	F. tataricum (L.) Gaertn	landrace	China	Guizhou	106.695	26.8628	7.05167	453439644	159541008	23931151200	23026562363	96.22	15.51	82.55	50.77	98.81	98.42
YN300	SL	F. tataricum (L.) Gaertn	landrace	China	Yunnan	103.962	26.5182	5.421	453439644	166185068	24927760200	24481687677	98.21	17.32	81.28	53.98	98.73	98.35
GZ267	SL	F. tataricum (L.) Gaertn	landrace	China	Guizhou	105.928	26.2286	6.31633	453439644	161069654	24160448100	22282567169	92.23	15.22	80.2	49.13	99.05	98.62
GS350	SL	F. tataricum (L.) Gaertn	landrace	China	Gansu	104.627	35.5861	8.165	453439644	169050620	25357593000	22436955492	88.48	16.69	77.32	49.47	98.87	98.43
YN480	SL	F. tataricum (L.) Gaertn	landrace	China	Yunnan	103.613	27.9132	1.9415	453439644	154006852	23101027800	21033925030	91.05	14.47	77.85	46.38	98.97	98.55
SC216	SL	F. tataricum (L.) Gaertn	landrace	China	Sichuan	-	-	7.71033	453439644	144345456	21651818400	20694672069	95.58	15.67	79.99	45.63	99.31	99
YN308	SL	F. tataricum (L.) Gaertn	landrace	China	Yunnan	103.13	27.0083	2.33267	453439644	177384732	26607709800	25329544362	95.2	15.6	86.28	55.84	98.96	98.54
YN291	SL	F. tataricum (L.) Gaertn	landrace	China	Yunnan	100.988	26.9975	4.77622	453439644	194010390	29101558500	26605917466	91.42	15.84	82.93	58.66	99.03	98.67
SC409	SL	F. tataricum (L.) Gaertn	landrace	China	Sichuan	102.793	27.7255	3.086	453439644	170485932	25572889800	24534403856	95.94	17.11	80.5	54.09	98.87	98.51
SC235	SL	F. tataricum (L.) Gaertn	landrace	China	Sichuan	102.684	27.2723	8.11367	453439644	204356352	30653452800	30128684353	98.29	17.1	85.75	66.43	99.03	98.73
SC461	SL	F. tataricum (L.) Gaertn	landrace	China	Sichuan	101.226	27.8725	1.62156	453439644	147722510	22158376500	20532237032	92.66	14.7	88.91	45.27	99.17	98.8
SC462	SL	F. tataricum (L.) Gaertn	landrace	China	Sichuan	102.001	26.9327	3.158	453439644	202580894	30387134100	29469278586	96.98	16.69	80.2	64.97	99.08	98.72
SC213	SL	F. tataricum (L.) Gaertn	landrace	China	Sichuan	102.693	26.4069	5.762	453439644	160280460	24042069000	21901634688	91.1	12.01	83.76	48.29	99.03	98.64
GS346	SL	F. tataricum (L.) Gaertn	landrace	China	Gansu	103.086	34.9973	2.09	453439644	209324268	31398640200	29992316655	95.52	19.3	82.55	66.13	99	98.65
SC242	SL	F. tataricum (L.) Gaertn	landrace	China	Sichuan	102.548	27.5283	0.974111	453439644	223150772	33472615800	32156336532	96.07	15.26	83.62	70.9	98.82	98.49
GZ263	SL	F. tataricum (L.) Gaertn	landrace	China	Guizhou	106.765	26.9328	2.72056	453439644	199224914	29883737100	29030405189	97.14	15.7	84.7	64.01	99.3	99.04
YN292	SL	F. tataricum (L.) Gaertn	landrace	China	Yunnan	99.8351	27.8467	2.20833	453439644	161766436	24264965400	23183038032	95.54	12.88	82.89	51.11	98.7	98.29
SC434	SL	F. tataricum (L.) Gaertn	landrace	China	Sichuan	103.231	27.7362	2.15956	453439644	161980090	24297013500	21834957682	89.87	13.65	84.38	48.14	98.86	98.45
YN284	SL	F. tataricum (L.) Gaertn	landrace	China	Yunnan	100.735	26.5217	5.68667	453439644	202244076	30336611400	29313899436	96.63	15.56	83.07	64.63	98.98	98.63
YN303	SL	F. tataricum (L.) Gaertn	landrace	China	Yunnan	103.499	26.4922	2.05733	453439644	205099806	30764970900	29712877776	96.58	13.88	83.4	65.51	99.03	98.68
YN282	SL	F. tataricum (L.) Gaertn	landrace	China	Yunnan	101.689	23.4299	4.78867	453439644	173159914	25973987100	25197579951	97.01	12.72	85	55.55	99.09	98.69
SC439	SL	F. tataricum (L.) Gaertn	landrace	China	Sichuan	103.082	28.4235	2.48267	453439644	195065374	29259806100	26351550159	90.06	17.78	85.48	58.09	99.23	98.96
SX-97	SL	F. tataricum (L.) Gaertn	landrace	China	Shanxi	112.304	39.64	2.96044	453439644	157294898	23594234700	22011890287	93.29	14.37	87.28	48.53	99.42	99.13
SC246	SL	F. tataricum (L.) Gaertn	landrace	China	Sichuan	102.639	28.6022	1.57356	453439644	186487076	27973061400	25728462070	91.98	14.23	87.25	56.73	99.15	98.78
GZ271	SL	F. tataricum (L.) Gaertn	landrace	China	Guizhou	106.675	26.8428	2.28544	453439644	157771328	23665699200	23290360976	98.41	14.52	84.59	51.35	99.02	98.7
YN281	SL	F. tataricum (L.) Gaertn	landrace	China	Yunnan	100.855	22.7391	2.19122	453439644	146685180	22002777000	20677185162	93.98	12.64	85.64	45.59	99.05	98.62
SC424	SL	F. tataricum (L.) Gaertn	landrace	China	Sichuan	101.448	27.583	0.863889	453439644	176801026	26520153900	25747437211	97.09	16.27	83.4	56.77	99.01	98.65
SC433	SL	F. tataricum (L.) Gaertn	landrace	China	Sichuan	103.181	27.6862	1.98089	453439644	160060684	24009102600	22601085393	94.14	12.05	82.87	49.83	98.81	98.41
SC465	SL	F. tataricum (L.) Gaertn	landrace	China	Sichuan	105.17	32.4959	3.0315	453439644	161536826	24230523900	23402985411	96.58	14.03	85.67	51.59	99.31	98.89
YN280	SL	F. tataricum (L.) Gaertn	landrace	China	Yunnan	103.43	23.7591	1.11378	453439644	162038794	24305819100	23686705331	97.45	13.69	83.13	52.23	98.99	98.62
SC459	SL	F. tataricum (L.) Gaertn	landrace	China	Sichuan	102.783	27.9637	2.54467	453439644	163067246	24460086900	23914717832	97.77	14.17	83.05	52.72	99	98.58
YN482	SL	F. tataricum (L.) Gaertn	landrace	China	Yunnan	98.6809	27.7469	1.62633	453439644	173983930	26097589500	25445377828	97.5	14.57	85.51	56.11	99.03	98.66
YN420	SL	F. tataricum (L.) Gaertn	landrace	China	Yunnan	100.945	27.0789	1.558	453439644	155720854	23358128100	22653486522	96.98	12.69	83.04	49.95	99.02	98.63
SC440	SL	F. tataricum (L.) Gaertn	landrace	China	Sichuan	103.132	28.4735	1.16456	453439644	210735122	31610268300	30003661723	94.92	17.81	85.09	66.15	98.87	98.54
SC248	SL	F. tataricum (L.) Gaertn	landrace	China	Sichuan	103.211	27.7162	1.60322	453439644	170360858	25554128700	24745233460	96.83	12.88	86.2	54.56	99.39	99.1
YN44	SL	F. tataricum (L.) Gaertn	landrace	China	Yunnan	104.241	27.631	2.46889	453439644	190884990	28632748500	27566395284	96.28	13.71	82.49	60.78	98.8	98.44
SC249	SL	F. tataricum (L.) Gaertn	landrace	China	Sichuan	101.336	27.9825	1.561	453439644	162494324	24374148600	22783625878	93.47	11.18	84.1	50.24	99.23	98.66
YN283	SL	F. tataricum (L.) Gaertn	landrace	China	Yunnan	100.685	26.4717	1.91522	453439644	167409032	25111354800	24232549672	96.5	11.36	82.92	53.43	99.3	98.99
GZ264	SL	F. tataricum (L.) Gaertn	landrace	China	Guizhou	104.643	25.8195	3.38589	453439644	161203656	24180548400	23646238220	97.79	13.56	80.51	52.14	98.96	98.59
YN469	SL	F. tataricum (L.) Gaertn	landrace	China	Yunnan	103.108	25.6466	0.847889	453439644	165376656	24806498400	23941473297	96.51	13.74	86.12	52.79	99.02	98.61
SC236	SL	F. tataricum (L.) Gaertn	landrace	China	Sichuan	101.246	27.8925	4.91	453439644	158353002	23752950300	22633073379	95.29	12.14	85.04	49.9	99.41	99.07
GZ259	SL	F. tataricum (L.) Gaertn	landrace	China	Guizhou	106.745	26.9128	3.304	453439644	165059914	24758987100	23605100885	95.34	16.98	85.78	52.04	99.06	98.71
GZ260	SL	F. tataricum (L.) Gaertn	landrace	China	Guizhou	106.715	26.8828	1.621	453439644	147190826	22078623900	21341228199	96.66	15.76	85.44	47.05	99.07	98.66
GZ262	SL	F. tataricum (L.) Gaertn	landrace	China	Guizhou	104.274	26.9714	3.43911	453439644	159189086	23878362900	23479879963	98.33	17.43	86.24	51.77	98.94	98.6
YN478	SL	F. tataricum (L.) Gaertn	landrace	China	Yunnan	98.4437	25.2582	1.24356	453439644	170222432	25533364800	23230820938	90.98	16.65	84.16	51.22	98.81	98.43
GZ417	SL	F. tataricum (L.) Gaertn	landrace	China	Guizhou	-	-	0.891222	453439644	151576004	22736400600	21854748058	96.12	18.09	82.89	47.43	99.27	98.88
YN472	SL	F. tataricum (L.) Gaertn	landrace	China	Yunnan	102.161	25.6911	0.835444	453439644	164909328	24736399200	22971765322	92.87	16.09	85.27	50.65	98.95	98.53
SC426	SL	F. tataricum (L.) Gaertn	landrace	China	Sichuan	101.498	27.633	0.649222	453439644	158611858	23791778700	23559980062	99.03	15.66	88.65	51.95	99.16	98.82
531	SL	F. tataricum (L.) Gaertn	landrace	China	-	-	-	1.94817	453439644	150661856	22599278400	22058076494	97.61	15.63	85.8	48.64	99.03	98.7
SC464	SL	F. tataricum (L.) Gaertn	landrace	China	Sichuan	102.842	27.56	1.96222	453439644	156088490	23413273500	23019054448	98.32	10.85	85.18	50.76	98.92	98.47
YN468	SL	F. tataricum (L.) Gaertn	landrace	China	Yunnan	103.138	25.6766	0.763667	453439644	162367806	24355170900	23969611276	98.42	16.75	84.28	52.85	99.12	98.8
GS161	SL	F. tataricum (L.) Gaertn	landrace	China	Gansu	104.732	36.7491	1.70333	453439644	147944528	22191679200	19360043336	87.24	14.99	83.22	42.68	99.39	99.02
YN475	SL	F. tataricum (L.) Gaertn	landrace	China	Yunnan	101.211	25.517	0.541222	453439644	162291198	24343679700	21715496757	89.2	12.78	86.33	47.89	98.99	98.61
YN479	SL	F. tataricum (L.) Gaertn	landrace	China	Yunnan	98.4137	25.2282	1.22211	453439644	92657932	13898689800	11550586570	83.11	19.59	84.67	25.47	98.98	98.05
YN311	SL	F. tataricum (L.) Gaertn	landrace	China	Yunnan	116.252	40.175	4.02467	453439644	167911558	25186733700	24434247840	97.01	13.84	84.76	53.88	99	98.66
YN476	SL	F. tataricum (L.) Gaertn	landrace	China	Yunnan	103.007	25.3179	0.956778	453439644	200063192	30009478800	28810345401	96	12.71	86.28	63.52	98.84	98.49
YN101	SL	F. tataricum (L.) Gaertn	landrace	China	Yunnan	103.783	24.5173	3.36067	453439644	165283910	24792586500	23946595109	96.59	16.13	84.1	52.8	98.89	98.54
SC226	SL	F. tataricum (L.) Gaertn	landrace	China	Sichuan	101.927	27.9078	2.208	453439644	170100522	25515078300	24473561166	95.92	13.66	84.91	53.96	99.08	98.75
SC237	SL	F. tataricum (L.) Gaertn	landrace	China	Sichuan	102.674	26.7286	2.06822	453439644	164689864	24703479600	23158534260	93.75	15.35	82.48	51.06	98.89	98.52

## Sheet: Table S2. 2020 Liangshan
Table S2.The elemental concentrations of 199 Tartary buckwheat accessions grown in Liangshan in 2020.
Accession	B (μg/g)	Na (μg/g)	Mg (mg/g)	P (mg/g)	S (mg/g)	K (mg/g)	Ca (μg/g)	Ti (μg/g)	Cr (μg/g)	Mn (μg/g)	Fe (μg/g)	Co (μg/g)	Ni (μg/g)	Cu (μg/g)	Zn (μg/g)	As (μg/g)	Rb (μg/g)	Sr (μg/g)	Mo (μg/g)	Pb (μg/g)
XZ22	24.4578	20.7933	2.10646	6.12665	2.00976	7.06218	183.613	0.361546	0.123209	5.65257	29.048	0.0184111	0.360719	10.8198	29.9472	0.0286757	0.825041	0.321899	1.09162	0.137113
JPN325	28.296	24.2225	2.39823	5.81058	1.74415	5.51175	197.875	0.340861	0.11898	10.3153	39.9811	0.027222	0.391778	10.1212	28.9182	0.0375204	2.219	0.369362	0.956785	0.117972
NPL323	20.2894	16.8938	1.98048	5.5086	1.6233	6.17114	171.831	0.332085	0.163654	9.55975	35.8118	0.0323912	0.578824	8.37685	25.3177	0.0405055	2.22102	0.166236	0.581544	0.0879026
XZ13	18.4902	13.5289	2.15254	5.62634	1.61982	6.01092	153.78	0.305906	0.135557	8.07869	38.7518	0.0205698	0.341679	10.2199	25.2885	0.0367745	2.05275	0.266194	0.984949	0.107302
NPL320	22.7978	36.1065	1.90003	5.57897	1.7238	6.35806	205.16	0.419884	0.186897	10.5811	34.0537	0.0325184	0.609773	8.42257	33.8459	0.0314519	1.79271	0.434474	0.727865	0.109943
XZ316	19.2522	24.0247	1.97919	4.9546	1.47264	5.61639	140.48	0.342346	0.158423	8.90305	29.1003	0.0207467	0.335105	6.96568	25.1171	0.0116962	1.67351	0.271869	0.832157	0.0623934
XZ315	30.523	67.2112	2.29689	5.74662	1.70802	6.46386	148.809	0.410757	0.185989	7.43654	36.3232	0.0217813	0.526935	10.1449	24.4783	0.0243582	3.42646	0.305751	0.899443	0.13937
XZ318	18.3789	52.849	2.26597	5.65893	1.70885	5.43583	187.817	0.325808	0.165174	10.192	27.775	0.0335603	0.357229	8.76453	28.8839	0.0289257	1.9633	0.360339	0.796976	0.119597
SC247	17.3608	26.2419	2.30576	6.03121	1.70792	5.46667	163.097	0.290965	0.135762	9.50634	160.528	0.0258895	0.34797	10.7206	32.6245	0.0406061	3.8105	0.247196	0.914264	0.0786898
XZ14	16.5511	29.6797	2.02488	4.89735	1.47605	4.58594	181.57	0.206106	0.117657	7.32824	92.4135	0.0196673	0.216871	7.43003	21.3687	0.0285068	1.42331	0.277347	1.10139	0.0660282
JPN333	25.0857	41.3168	2.09124	4.70739	1.57895	4.67571	229.392	0.357349	0.16246	5.72435	55.4021	0.0326005	0.353735	5.04412	22.0565	0.0380533	1.51822	0.421832	1.36013	0.14634
XZ17	18.1886	39.3049	2.19577	5.19141	1.45487	5.07367	171.738	0.228094	0.197397	8.30107	104.973	0.0284921	0.31805	6.23777	23.8727	0.0207695	1.9757	0.358904	0.903327	0.118066
XZ20	16.0612	24.669	2.02173	5.08954	1.82524	5.71004	113.797	0.213381	0.0915979	8.55463	51.5017	0.0192372	0.398233	6.81427	22.6456	0.0111194	1.70444	0.218472	0.504983	0.0591739
SX-337	17.0791	21.1788	2.07081	5.46227	1.58334	5.85945	197.524	0.336375	0.139786	10.4261	45.5416	0.0377767	0.371514	7.52939	33.5953	0.0434978	1.53913	0.431754	1.23219	0.0597849
HB91	16.3219	19.5794	2.28364	5.32545	1.70115	5.01177	192.389	0.309375	0.0739656	11.1097	42.8644	0.0293215	0.34426	8.80946	27.0944	0.0414434	0.974995	0.439185	1.27657	0.0621252
HB71	19.8443	27.4596	2.4983	6.37931	1.84091	6.31667	300.703	0.380798	0.11651	9.89166	44.6203	0.0355483	0.347344	8.56961	33.0431	0.0579702	1.03871	0.664225	1.95889	0.10752
JX252	23.1586	28.8491	2.41536	5.56675	1.81777	5.60717	214.299	0.25819	0.0983817	10.0092	33.9157	0.0300973	0.351078	10.2625	31.413	0.0326136	1.71531	0.375091	1.35989	0.0857701
XZ94	15.1202	32.6612	2.37426	5.72375	1.56388	5.28169	246.47	0.377538	0.115283	10.8977	35.6999	0.0279205	0.342389	7.60246	25.6883	0.0212454	0.729914	0.578364	1.61642	0.123628
HB73	13.9726	21.1265	2.43484	6.23944	1.93119	5.9006	249.131	0.366891	0.142173	11.8509	39.7396	0.0261645	0.361926	7.63123	28.2678	0.0197113	1.51186	0.549337	1.69593	0.0695826
SC428	32.085	41.8282	2.49058	6.31337	1.755	6.27558	204.219	0.400917	0.174349	9.53381	41.8329	0.0214591	0.391865	7.67969	28.5769	0.0219966	1.45718	0.372907	1.63089	0.0752047
HB68	15.3433	27.9639	2.169	6.47736	2.0186	6.64008	218.259	0.533211	0.100685	9.89141	54.7102	0.0268645	0.320726	7.74084	35.5453	0.0374307	1.15849	0.411768	1.74649	0.164015
GS185	18.7197	32.4483	2.35505	6.22354	1.94131	6.00559	201.56	0.361218	0.115089	10.2207	41.1005	0.0290215	0.461931	7.60984	33.3647	0.0517447	1.91277	0.388646	1.20065	0.113535
HB395	26.1334	35.8679	2.41352	5.91558	1.68479	5.85756	188.246	0.413896	0.106341	8.64794	36.5068	0.0214353	0.358392	6.96541	27.2137	0.0456864	1.94807	0.453486	1.28801	0.0895117
RUS547	22.5633	29.7857	2.35778	5.92306	1.57795	5.42003	203.283	0.356249	0.0937222	10.2473	35.8098	0.0273945	0.392043	8.45519	30.7815	0.0445687	1.37263	0.411064	1.07658	0.110093
GS163	19.4148	37.601	2.47561	5.92771	1.67739	5.40677	224.03	0.391508	0.124507	9.87666	39.9081	0.0340467	0.447425	8.03509	30.4424	0.0292189	1.76919	0.33838	1.2118	0.162346
GS344	18.9075	34.4486	2.46241	6.79588	1.91523	6.82926	227.54	0.380908	0.10156	9.61761	51.3349	0.0253877	0.450266	9.71182	37.7272	0.0327208	1.20952	0.346064	1.49409	0.123753
USA527	20.1692	28.573	2.33267	5.2725	1.56684	4.9712	168.845	0.370602	0.135213	9.32867	37.2232	0.021024	0.342967	6.81561	25.0649	0.0348965	1.1839	0.311541	1.45688	0.18572
SX-28	14.1353	46.5807	2.25188	5.24736	1.48572	5.14913	214.371	0.30686	0.108389	9.29623	30.2588	0.0244572	0.329536	7.29831	26.1008	0.0388859	1.23899	0.459276	1.4047	0.107076
sx122	18.6633	30.5177	2.22592	6.00708	1.66721	6.11439	212.128	0.532537	0.10069	9.32302	44.6329	0.0230043	0.373109	9.01724	32.2574	0.0570856	1.49308	0.342202	0.870136	0.173709
GS192	16.4536	18.2684	2.21278	5.33234	1.47843	5.45415	174.716	0.28614	0.0696097	8.6889	34.8355	0.0191519	0.340088	9.0502	28.6984	0.024619	1.35152	0.300191	0.898468	0.0585314
HB81	19.9448	25.9779	2.61579	6.50572	1.7862	6.17333	208.428	0.58553	0.148817	11.1904	48.5973	0.0380499	0.436819	9.06147	29.2564	0.0401025	0.737045	0.482558	1.60793	0.159921
GS359	17.7484	21.8571	2.256	5.25931	1.51511	5.42307	171.96	0.419179	0.0851207	8.32177	33.4121	0.0245025	0.406635	7.57116	28.6162	0.0154147	1.25405	0.322739	0.984314	0.0538574
QH8	14.8114	24.1831	2.32282	5.30365	1.54439	5.35663	223.413	0.409589	0.103028	10.5834	39.947	0.0286163	0.707594	5.9824	29.513	0.0501015	1.29018	0.464819	1.67318	0.127745
HB70	19.0131	33.8061	2.01338	4.8922	1.31137	5.15059	306.313	0.536769	0.236321	9.35708	39.2817	0.0330949	0.354157	6.35491	26.0145	0.0809875	1.45801	0.720546	1.8498	0.132961
HB76	16.4551	30.334	2.2091	5.36415	1.51634	5.01644	194.316	0.575236	0.209899	10.0426	45.209	0.0476869	0.677812	7.20032	22.7564	0.0329677	1.53801	0.560413	1.64485	0.113411
GS179	16.5104	19.9503	2.2237	5.42396	1.66205	5.41629	166.627	0.426656	0.104622	8.64935	48.9379	0.0336448	0.427582	6.39344	27.5906	0.0387107	1.62916	0.335784	1.02194	0.0702556
GS193	15.8177	11.3825	2.28191	5.45998	1.5657	5.62101	159.572	0.311599	0.0820027	9.79455	28.9856	0.0322308	0.445245	7.36364	30.3086	0.0362415	1.81016	0.304005	0.8615	0.0643103
JPN334	17.6656	22.9237	2.18977	5.34941	1.7533	5.24544	198.685	0.428192	0.139362	9.04899	38.9367	0.0262864	0.417793	7.3839	28.7821	0.0552928	1.78951	0.280901	0.868408	0.0802599
HN403	18.959	20.2256	2.4317	5.72704	1.68017	5.53359	163.75	0.287661	0.0865517	8.31087	34.9258	0.0210026	0.354425	6.84617	25.6667	0.0324637	1.09075	0.31685	0.995297	0.0650048
USA537	22.8014	16.2052	2.51155	6.19641	1.6446	5.83575	151.738	0.556728	0.0835067	9.94146	42.8043	0.0235198	0.378969	8.53084	26.7429	0.0323207	1.32085	0.302138	1.10039	0.10285
AH251	24.5808	25.1683	2.35976	5.82801	1.52786	5.67259	159.883	0.361701	0.107276	8.79576	36.781	0.0222757	0.35127	10.0092	27.3585	0.0181002	1.14404	0.30851	1.34308	0.102592
GS349	17.78	32.4509	2.32878	5.77584	1.8777	5.33358	192.15	0.40511	0.152694	10.1327	36.2024	0.0262118	0.451481	9.8475	32.7239	0.0417347	1.77199	0.467916	1.02143	0.106099
HB86	20.2864	39.6365	2.56497	6.74803	1.86573	6.57507	268.444	0.672267	0.152213	11.5287	43.7394	0.0404862	0.498683	9.34055	35.1071	0.0531123	1.13483	0.733955	1.89793	0.114636
sx118	17.9537	21.2608	2.38254	5.99044	1.79883	6.12778	188.876	0.534704	0.137546	10.1305	44.3356	0.0271183	0.438842	8.12826	32.2365	0.0475162	1.35456	0.456937	0.984725	0.0782543
SX-29	17.8606	24.0226	2.01148	4.68402	1.49518	4.97586	197.413	0.395501	0.130601	8.23463	24.3473	0.030002	0.360267	4.12413	20.1836	0.0534116	0.658003	0.431895	0.739439	0.0987769
QH369	17.3851	25.1347	2.23834	5.0965	1.42663	5.32283	155.825	0.396115	0.163233	9.46818	36.9396	0.0211237	0.403091	5.14725	27.8263	0.0336826	1.79627	0.347465	0.885958	0.184731
sx137	21.3926	17.7816	2.24666	5.12554	1.52203	5.05449	145.796	0.311204	0.147683	7.97865	30.2096	0.0228618	0.393837	6.01076	23.0045	0.0255974	0.619899	0.311921	1.11809	0.091864
sx123	19.4991	23.2943	2.12629	5.16395	1.53954	5.11978	129.816	0.605773	0.15881	7.76789	38.6957	0.0279544	0.313338	7.00552	25.4366	0.0245195	1.59481	0.276721	0.76889	0.111838
GS178	18.8409	34.5734	2.37542	6.13169	1.5532	5.9941	188.493	0.644323	0.197983	9.83868	46.114	0.0265128	0.403014	7.0256	27.7724	0.0521644	1.4629	0.4221	1.05948	0.329345
HB399	16.3731	15.4719	2.10717	4.73387	1.36082	4.63318	128.847	0.393809	0.122764	8.30557	30.3667	0.0187585	0.337844	7.46872	23.0801	0.0258143	1.34571	0.277934	0.893437	0.0625062
NMG2	20.4987	34.8118	2.24852	5.83181	1.7115	6.02492	197.297	0.527337	0.152859	10.854	35.117	0.0258471	0.550829	9.24607	27.9526	0.0214822	1.24428	0.419019	1.13112	0.141318
SX-30	18.0661	20.8458	2.14153	5.47554	1.53279	5.58394	151.554	0.294029	0.154643	10.7391	39.3742	0.0296938	0.36178	8.84517	29.2808	0.0521618	1.99368	0.361923	1.04886	0.118344
sx138	18.003	22.2574	2.31326	5.28201	1.59835	5.23501	140.744	0.518642	0.128643	8.54605	35.7671	0.0269583	0.405659	6.88092	22.9509	0.0255775	1.54665	0.291364	1.24634	0.0730953
sx144	17.9593	22.1521	2.2017	4.9357	1.5066	5.16437	167.52	0.379321	0.211639	8.44529	31.5835	0.036208	0.39555	6.39714	21.8977	0.129673	1.15111	0.39929	1.24799	0.122008
QH362	13.9215	13.785	2.05002	5.32188	1.56542	5.98949	136.643	0.524711	0.127252	9.79116	34.4133	0.0274093	0.305977	5.88562	25.9998	0.0256403	2.02099	0.317458	0.991035	0.0724966
SX-23	15.9772	26.5218	2.12731	5.57659	1.73191	5.81497	173.33	0.524741	0.126474	9.07676	44.7794	0.0253692	0.365297	7.62913	25.9841	0.0118269	1.77981	0.376163	1.1349	0.0746092
AH379	22.3259	24.5554	2.43478	5.63111	1.55107	5.22714	165.39	0.611544	0.148212	7.56224	43.3091	0.0285193	0.441141	9.71734	27.434	0.0265654	1.53622	0.348469	1.24048	0.101499
HB400	17.5551	20.152	2.5421	6.0473	1.68732	6.03891	124.697	0.508746	0.157859	10.0336	48.9081	0.0245965	0.425856	11.9578	29.4669	0.0197256	1.50504	0.272863	1.09077	0.0938993
SX-25	17.8445	19.8823	2.36138	6.10059	1.68831	6.07887	144.939	-	0.192304	8.43272	58.8252	0.0450148	0.406887	10.3757	27.8754	0.0216802	2.22207	0.304516	1.19586	0.078452
sx150	20.2041	23.6069	2.35946	5.49401	1.5196	5.28403	123.212	0.465791	0.141281	8.55073	33.1109	0.022481	0.477522	9.79648	26.598	0.00611676	1.56078	0.261251	1.02271	0.0721833
sx151	21.343	13.6124	2.32995	5.50955	1.49471	5.1844	137.892	0.343014	0.147108	8.77086	32.1033	0.0249356	0.373074	8.04389	28.3091	0.0139115	1.86275	0.262155	0.997215	0.0497698
SC220	18.5648	22.1088	2.2672	5.20187	1.58601	5.09446	116.167	0.437329	0.151144	8.63542	34.3805	0.0173743	0.31413	7.77538	22.9872	0.0222104	1.39201	0.274482	1.11773	0.0662647
GS345	21.4435	23.6467	2.56208	6.06232	1.9174	5.73759	142.571	0.467145	0.151664	9.96465	40.8823	0.0247059	0.351409	8.83268	27.0198	0.0145138	1.41395	0.326764	1.3556	0.0871119
GS194	13.6389	14.4431	2.10014	5.13907	1.48711	5.41645	138.06	0.246843	0.104464	8.03768	41.7866	0.02686	0.339533	6.6769	27.1842	0.012778	0.691395	0.388342	1.14764	0.0411163
HB402	19.5402	20.2095	2.06408	5.06032	1.28105	5.31175	132.679	0.18123	0.129592	7.7283	40.9048	0.0226511	0.389783	5.56585	24.692	0.0163526	1.16283	0.254023	0.909387	0.0684486
NX6	13.6651	11.6845	1.99986	4.89892	1.38065	4.94943	139.267	0.428818	0.10449	8.72624	36.0381	0.0269299	0.321994	5.75539	26.9082	0.0216288	1.2169	0.25769	0.721321	0.0678394
SX-34	16.8722	21.2043	1.91546	4.74631	1.27773	4.6897	122.716	0.296825	0.153983	8.31487	34.2002	0.0282533	0.270107	4.7355	22.8858	0.0385228	1.05779	0.347565	0.940514	0.10858
SX-37	15.9748	26.7926	1.91565	4.92215	1.4799	5.27521	117.388	0.510555	0.154912	8.81406	57.2784	0.0408823	0.391059	5.76208	27.1492	0.0287301	1.48269	0.294284	0.762257	0.0969993
SX-38	23.603	-	2.17252	6.19228	2.30223	6.47298	138.609	0.607236	0.236977	9.87226	49.5384	0.0300734	0.480284	6.80777	41.8022	0.0383382	1.39934	0.56007	-	0.105868
SX-41	19.2712	42.1976	2.16608	5.55509	1.59752	5.98772	132.362	0.518793	0.214232	9.98019	54.582	0.0346728	0.474793	6.35054	34.6318	0.0212331	1.49883	0.268361	0.926289	0.15384
HB90	13.5468	20.6553	2.07434	5.32374	1.52496	4.97975	140.314	0.326829	0.149969	10.3319	37.1709	0.0297694	0.315463	7.9034	27.075	0.012832	1.80154	0.361563	1.2191	0.105972
HB83	16.3838	-	2.22919	5.86881	2.32763	5.74674	186.018	0.312591	0.159263	12.7789	39.1432	0.0348576	0.41102	9.62148	55.3096	0.0338459	1.80598	0.973585	-	0.0847197
sx146	18.8302	25.1372	2.27987	5.55172	1.62071	5.49019	119.501	0.329182	0.135241	7.76345	30.6169	0.0218354	0.366465	9.36705	26.058	0.028416	1.63767	0.291635	1.23165	0.0886849
QH361	18.0998	25.3989	2.11015	5.69283	1.56922	5.48249	160.621	0.363559	0.119394	9.68073	35.9269	0.0256505	0.334381	8.05682	30.9696	0.0165357	2.1835	0.293183	0.947342	0.0586764
HB63	12.842	26.9803	2.13332	5.12139	1.43611	4.91112	163.493	0.280972	0.131364	10.401	35.1813	0.0261422	0.270345	8.12429	26.2047	0.028718	1.31759	0.352198	1.31785	0.0788162
SX-342	22.2996	41.9551	2.48808	6.08326	1.69306	6.26446	253.244	0.429626	0.183102	9.7627	37.0352	0.0286132	0.3033	8.01684	26.9561	0.0427934	2.737	0.584113	1.56133	0.103001
QH373	17.1054	38.1654	2.18799	5.71278	1.75056	6.09293	199.71	0.459206	0.146831	8.9148	72.4614	0.0265737	0.304752	6.33972	27.9025	0.0359336	1.62752	0.450662	1.19466	0.263052
SX-96	16.2679	45.8861	1.9558	5.04847	1.71387	5.46681	139.416	0.389378	0.117938	9.41146	41.6192	0.0253182	0.437886	9.11114	35.0133	0.0105838	1.8741	0.273409	0.794338	0.0370353
QH375	15.4049	18.505	2.32264	5.84762	1.69405	6.00771	171.326	0.270911	0.117818	9.72714	31.9686	0.0233058	0.267314	9.15146	27.9725	0.00997917	1.30098	0.316618	1.2091	0.061646
HB389	23.5057	30.4432	2.4776	5.77454	1.80277	5.26152	182.348	0.394912	0.120834	8.87491	48.0733	0.0217177	0.393207	11.1851	29.7724	0.0320652	1.72154	0.314137	0.983257	0.147245
HB383	22.9273	35.9511	2.35115	5.51902	1.47855	5.45079	185.256	0.373249	0.188363	7.91854	31.5362	0.0224493	0.30925	6.71651	23.4812	0.0139255	1.82157	0.312774	1.38695	0.11305
SC443	19.6949	29.1726	2.30308	5.42179	1.64278	5.20108	188.2	0.302284	0.153985	8.671	48.8515	0.0259227	0.369972	5.88407	25.5876	0.0326	1.56553	0.340622	1.2167	0.424514
HB385	14.0182	36.2095	2.19203	5.20609	1.41675	5.07317	171.102	0.321108	0.101766	8.8437	92.9249	0.0298485	0.42866	6.16747	27.011	0.0323661	0.957633	0.306588	0.927747	0.180823
QH374	16.9967	26.8519	2.20954	5.31935	1.37436	4.95762	138.148	0.225551	0.074394	7.19586	72.1755	0.0215826	0.269207	6.27548	24.6452	0.0197557	0.962672	0.231815	1.01266	0.0564272
HB398	15.4878	14.2192	2.40622	5.71724	1.62237	5.52581	190.606	0.334818	0.0596588	8.37012	47.1662	0.0240966	0.34343	6.59209	24.9409	0.0109238	1.54449	0.364834	1.11281	0.0385111
HB386	15.6674	16.5092	2.18609	5.0764	1.417	4.98349	138.052	0.209852	0.0837104	8.6588	112.541	0.0234782	0.304982	6.51518	27.4657	0.0273711	2.40431	0.248964	0.806615	0.0245276
HB391	20.5332	20.2665	2.35257	5.47952	1.72024	5.34641	157.923	0.224983	0.18239	8.73879	176.722	0.0312779	0.295629	7.85755	28.297	0.0489581	2.19559	0.299309	0.848989	0.0473015
sx154	15.0679	36.3062	2.22847	5.29623	1.70619	4.9567	129.109	0.210748	0.141467	7.56167	151.13	0.0256751	0.321986	9.42798	27.5712	0.0169004	2.48896	0.273534	0.894307	0.0568001
sx156	16.9001	26.5741	2.02673	4.74162	1.55939	4.93568	129.867	0.22853	0.0926907	8.19183	66.913	0.0181841	0.347916	6.16722	22.7879	0.0191599	1.41511	0.184047	0.798151	0.0445215
HB387	19.8292	26.9136	2.41994	5.71856	1.90027	5.69727	187.464	0.356702	0.0968456	10.2182	255.233	0.0458265	0.465565	9.02016	31.9545	0.0456296	1.80051	0.414133	1.03368	0.201633
HB396	19.0273	37.6368	2.44388	5.86597	1.70474	5.37053	204.691	0.25701	0.118086	8.12382	91.4216	0.0465929	0.508971	8.91685	30.8735	0.0398634	2.96967	0.266106	0.981189	0.0451943
GS348	17.4941	33.6544	2.2005	5.68814	1.4639	5.34088	167.069	0.271049	0.140768	7.56304	80.6532	0.0170826	0.295069	12.3479	32.2604	0.041766	3.33099	0.259461	0.973972	0.051203
HN404	16.1755	39.8295	2.19153	5.65493	1.63811	5.48457	141.636	0.269856	0.0951345	5.57791	59.6741	0.0188812	0.300995	5.92587	28.2102	0.0310249	1.76032	0.18223	1.05131	0.0654354
GS176	15.5805	21.7418	2.0239	5.22889	1.59196	4.97417	221.357	0.330496	0.0917601	7.06473	52.7528	0.023409	0.320425	6.38654	28.8917	0.0356341	1.16817	0.340675	0.974043	0.0760128
QH198	16.9032	30.4075	2.3266	5.89728	1.76369	5.11313	176.299	0.328832	0.120079	8.50125	125.184	0.0380064	0.300169	8.20356	33.837	0.0284017	1.71421	0.306281	0.868211	0.141792
sx131	16.977	26.3917	2.2177	5.69045	1.76857	5.48783	178.818	0.296013	0.0770043	6.4746	35.0418	0.0235983	0.359379	7.31594	30.9581	0.029712	2.04344	0.263985	0.835265	0.146057
sx136	15.6691	22.254	2.28149	5.53292	1.38612	5.34219	203.604	0.243179	0.098007	8.26915	112.208	0.031901	0.388094	7.36931	33.524	0.0151049	1.679	0.349451	0.954576	0.0815089
SC450	17.812	31.6897	2.24324	5.89458	1.6559	5.63247	176.927	0.226109	0.131935	5.60427	84.2931	0.0234097	0.348818	7.43477	29.6711	0.0206691	1.80984	0.308651	1.30684	0.0318638
sx159	17.671	23.5207	2.35226	5.48545	1.47304	5.52161	222.254	0.368948	0.135188	5.8659	80.0459	0.0226283	0.244963	5.60308	25.3721	0.0208588	2.56741	0.263633	0.864214	0.0663338
SC455	19.6937	21.8005	2.63842	6.25707	1.66661	5.77167	179.299	0.343108	0.0682124	9.05554	91.1688	0.0267765	0.524975	12.077	32.2192	0.0113933	3.20929	0.327765	1.0528	0.0347265
SX-114	19.4047	17.7248	2.2466	5.97644	1.59185	6.49989	186.965	0.310106	0.0864548	9.51242	123.471	0.0326155	0.480754	10.3377	38.3635	0.00893951	4.41312	0.260437	0.704477	0.0505402
GZ261	15.897	34.9938	2.29213	4.72072	1.35368	4.68168	179.27	0.270166	0.165844	6.5728	249.226	0.0372595	0.288973	7.69038	25.9306	0.0264003	2.50209	0.285496	1.68252	0.0724282
GZ411	15.1901	19.7305	1.88572	4.65415	1.3052	5.14213	131.608	0.235213	0.0809102	7.71003	35.6206	0.0188564	0.307352	6.16746	23.9043	0.00737013	2.32814	0.204585	0.700526	0.0722287
sx139	15.976	34.3893	2.4559	5.41872	1.51039	5.23335	169.536	0.37698	0.125461	8.57222	77.7506	0.0268856	0.301697	6.60989	27.8296	0.0193356	1.98937	0.233427	0.94654	0.160922
sx155	16.2131	16.652	2.1562	4.70515	1.50103	4.70143	179.896	0.209888	0.109769	7.71184	67.0645	0.0236787	0.319474	6.08195	26.4449	0.0074199	1.39856	0.243532	0.796204	0.0384003
sx134	16.6656	17.3764	2.2796	5.36866	1.44221	5.27299	137.904	0.106589	0.115877	6.6066	85.1271	0.020041	0.237298	6.01596	25.0088	0.0114563	1.36697	0.210626	0.878455	0.0665614
sx140	13.1258	18.5337	2.33736	4.97685	1.46867	5.31172	153.667	0.265656	0.0742065	7.39505	109.552	0.0315465	0.273983	4.13398	20.6731	0.0174653	2.3449	0.180675	0.635565	0.0484282
GS167	22.7671	23.8935	2.25269	5.64467	1.69444	5.5981	144.653	0.302171	0.0607903	7.89114	52.2134	0.0235168	0.377858	8.3315	26.8346	0.011494	1.6976	0.177866	0.704255	0.106565
sx124	20.7425	37.9917	2.45563	5.119	1.61031	5.20175	149.594	0.255507	0.119239	9.51456	181.135	0.0483003	0.376038	8.27786	25.8246	0.0228277	2.61917	0.227482	0.686333	0.0595521
SX-35	18.3765	20.3958	2.19439	5.26211	1.51868	5.67981	165.721	0.22214	0.0535768	8.09175	44.9809	0.0171453	0.323442	6.36982	30.0095	0.018872	2.66986	0.239231	0.793791	0.0997886
SX-51	18.4039	22.0277	2.20451	5.05748	1.48812	5.4344	202.411	0.234861	0.0829873	4.9243	93.6736	0.0190725	0.294538	5.05121	21.1749	0.0137327	2.31312	0.371933	0.834873	0.0708241
SX-43	16.0442	22.2042	2.30148	5.88542	1.68319	5.86848	180.889	0.287646	0.125681	8.89539	90.0288	0.0261312	0.310478	8.64738	30.387	0.00652501	2.61343	0.277008	0.910746	0.105839
sx135	15.5558	21.3996	2.41142	5.65286	1.63434	5.26835	181.923	0.272631	0.152616	8.69389	233.468	0.0356374	0.436704	6.89053	29.0544	0.0198004	2.4296	0.302038	0.922401	0.0531771
sx152	15.188	20.9699	2.30958	5.22663	1.66141	5.26274	179.054	0.246666	0.143251	7.99952	179.048	0.031708	0.399	5.8812	26.8739	0.0156219	2.17929	0.244391	0.859069	0.0343748
SX-27	18.88	27.0566	2.14974	5.12011	1.56709	5.42784	175.53	0.184502	0.136623	9.23415	123.676	0.0304392	0.355038	5.31605	26.947	0.0382467	1.74779	0.267995	0.847532	0.0918424
SC451	20.2208	28.1105	2.39491	5.45178	1.52513	5.263	177.442	0.223036	0.11974	8.86038	120.995	0.0288289	0.432266	5.9576	25.296	0.0155883	1.83145	0.266528	0.813891	0.0604176
HB58	22.1529	31.7001	2.42064	5.77879	1.75976	5.25295	135.658	0.251125	0.171324	8.43863	242.306	0.0407693	0.412779	7.1119	27.9372	0.0336607	1.34922	0.300485	0.75365	0.106006
SX-49	13.494	13.6659	1.98976	4.91247	1.44884	5.20679	132.616	0.229777	0.0737738	8.29613	50.1746	0.0211047	0.326977	9.04812	28.6803	0.0190488	2.4699	0.229036	0.646203	0.0939328
SX-48	17.5649	22.8201	2.18446	4.86735	1.48354	5.19615	154.459	0.277894	0.133946	8.27358	118.101	0.0291401	0.336937	7.4184	26.3276	0.0215616	3.77499	0.291782	0.854723	0.13263
HB65	17.3995	31.8127	2.33349	5.8979	1.64746	5.7268	224.597	0.420462	0.130827	11.4093	48.9	0.0352986	0.35369	9.97966	29.1632	0.0501741	0.940126	0.556596	1.41916	0.141217
GZ253	19.648	33.4576	2.47692	6.11707	1.69876	5.92616	219.735	0.457722	0.093795	10.1499	37.1776	0.0231215	0.250647	8.34177	28.3305	0.0162167	1.18191	0.444015	1.34342	0.0958476
SC460	21.3351	25.0989	2.40653	6.1787	1.6885	6.1883	202.931	0.422868	0.0987242	8.4772	35.4467	0.0200515	0.218905	7.23457	23.8301	0.0376771	1.74204	0.352245	1.43218	0.0961696
SC208	16.1377	32.7614	2.23637	5.46531	1.51384	5.44268	191.344	0.863485	0.148531	10.5898	40.9802	0.0280209	0.391788	7.046	22.2618	0.0320516	1.19635	0.354675	1.12781	0.124642
GZ414	14.507	29.8579	2.26224	5.28872	1.45885	5.43862	202.749	0.254447	0.102079	8.92493	31.5972	0.0246907	0.19419	6.1592	23.4759	0.0222797	1.06663	0.355997	1.05785	0.0914512
SC223	25.9168	39.0285	2.31724	5.48112	1.55653	5.64981	192.055	0.353336	0.112437	9.19165	26.6389	0.0249812	0.333153	7.76947	23.3647	0.021896	1.13467	0.344218	1.1798	0.0636431
SC205	22.5033	26.5969	2.28878	5.0902	1.49503	5.34977	181.27	0.265679	0.158186	8.71488	32.3705	0.0189988	0.338791	7.91302	23.2526	0.0462201	0.974485	0.316469	1.17286	0.0827473
YN483	17.4269	17.2108	2.26999	5.46292	1.62726	5.20771	156.409	0.470678	0.0957517	8.66014	33.6286	0.0199488	0.283218	9.04317	27.2673	0.0380394	1.88172	0.298002	1.12893	0.114791
SC219	18.4412	24.0014	2.20579	4.88949	1.47964	5.5502	192.595	1.05706	0.270997	12.5719	98.9924	0.109804	0.522917	8.3665	23.7396	0.0754827	1.42876	0.441628	0.893563	0.180954
SC485	21.8004	22.1482	2.39995	5.67241	1.62781	5.34871	154.031	0.321175	0.095625	9.8615	30.7953	0.0216362	0.426508	5.56112	29.3678	0.0397535	1.95067	0.307609	1.17497	0.0750364
YN289	18.6412	40.2443	2.06525	5.38317	1.42977	5.32882	116.406	0.464537	0.191772	9.4045	37.52	0.0257122	0.449926	11.4812	29.9011	0.0133893	1.25509	0.240832	0.935766	0.0806748
XZ10	17.4152	21.3948	2.4275	5.21261	1.75554	5.44162	189.657	0.552878	0.196558	6.5248	41.6735	0.0296118	0.358899	8.23534	28.4429	0.0228782	2.29945	0.393484	0.8853	0.102365
SC210	21.7287	22.7144	2.31602	5.95841	1.81498	5.75624	120.36	0.558542	0.160397	9.73077	40.7956	0.0247053	0.427616	10.3404	28.3203	0.0161793	2.39008	0.240047	0.794234	0.0633412
YN312	18.2241	18.6728	2.31049	5.3795	1.59318	5.22886	129.63	0.340929	0.139529	8.6181	32.4634	0.0159703	0.255092	7.68172	25.3128	0.0320803	1.92579	0.222397	1.06392	0.0539465
GS353	18.1136	19.6101	2.31567	5.52982	1.64784	5.46637	162.771	0.400093	0.137399	10.2985	32.0483	0.0216473	0.313733	7.77996	23.8694	0.0305226	1.71081	0.355393	1.16314	0.0732494
SC106	19.4589	35.6231	2.24093	5.24459	1.5411	5.03056	172.844	0.387488	0.157315	7.67066	34.4336	0.0230497	0.314181	6.82018	21.7242	0.027498	1.68522	0.389747	1.20754	0.0933843
GS352	17.7382	34.1196	2.49308	5.97128	1.74727	5.43621	162.193	0.380291	0.15397	6.96486	33.9113	0.0224119	0.255876	10.383	28.1484	0.0189001	1.51604	0.314627	1.10921	0.0815319
SC234	18.999	33.0606	2.00846	4.89533	1.3857	5.0183	169.732	0.30441	0.149552	8.6787	32.3387	0.0160698	0.299048	6.19863	21.1495	0.0334698	1.83636	0.291591	0.936047	0.131341
YN295	21.9369	48.1905	2.20991	5.44409	1.64153	5.41201	143.448	0.281252	0.150822	8.61217	33.0167	0.0216263	0.297439	10.7523	29.8816	0.0209218	1.86607	0.242162	0.850805	0.0935918
SC406	20.0193	26.7493	2.22041	5.45487	1.60676	5.23226	147.26	0.292576	0.125453	7.6205	24.6177	0.0215017	0.352536	10.5229	25.2517	0.014742	1.96837	0.276301	0.903415	0.0628352
GZ412	18.8359	29.3243	2.17751	4.94235	1.43837	4.69451	155.418	0.309318	0.121314	6.03661	20.5392	0.0146317	0.296555	8.57647	24.8964	0.0138636	1.67138	0.258484	1.40558	0.141775
GZ266	19.5436	36.7968	2.44351	6.18569	1.44298	5.86737	152.479	0.346148	0.178245	9.62786	47.1998	0.0255904	0.355016	6.88218	29.085	0.0801377	3.46966	0.28346	1.38502	0.179112
YN300	18.8647	33.059	2.09914	5.04298	1.58235	4.8665	158.629	0.286301	0.147943	9.37806	30.9305	0.0190826	0.350525	7.1465	22.6812	0.0334905	1.06376	0.250166	1.03391	0.0995724
GZ267	15.3295	20.606	1.95448	4.50148	1.44224	4.92934	132.525	0.140748	0.133494	7.70818	145.798	0.0315088	0.215324	5.50914	20.0282	0.0435483	0.894104	0.241629	0.874483	0.0430318
GS350	15.052	17.6404	2.0449	5.00425	1.53126	4.93421	164.709	0.279811	0.060651	6.17704	67.7271	0.0165932	0.210978	6.97177	21.3894	0.00786404	0.886173	0.238433	0.984008	0.0580593
YN480	20.0863	28.9096	2.04704	4.80854	1.59368	5.03879	150.235	0.285119	0.0867966	7.19676	82.9505	0.0201462	0.18679	6.36681	19.2774	0.0156569	1.28111	0.276813	0.967242	0.0303138
SC216	19.1057	38.4192	2.29813	5.05109	1.60929	4.9618	167.196	0.283842	0.119469	9.57211	125.243	0.024901	0.285295	9.12027	25.5999	0.0251732	2.34846	0.271649	1.09239	0.0352804
YN308	16.1286	20.0065	2.15763	5.13901	1.74205	4.94934	152.909	0.206674	0.126379	7.49289	144.175	0.0224615	0.284118	6.59671	25.2586	0.0218044	1.22987	0.219086	0.946214	0.020049
YN291	16.1368	26.3635	2.28245	5.77873	1.74326	5.33348	164.445	0.362683	0.0934457	8.37103	65.3029	0.0208786	0.287136	7.40145	26.607	0.0211306	1.73219	0.226137	1.17033	0.0402004
SC409	15.3822	17.7443	2.28299	5.345	1.69513	5.11821	123.112	0.236689	0.0965999	8.55963	75.3785	0.0178893	0.25688	6.7749	23.4	0.00991045	0.897126	0.171874	1.05775	0.0465408
SC235	19.1503	28.1839	2.17358	5.35362	1.61723	5.04502	163.136	0.204469	0.168127	8.7312	169.303	0.0348207	0.439126	8.18989	27.0301	0.0467259	1.77641	0.231359	0.801681	0.100292
SC461	20.6919	44.283	2.04565	5.1	1.64116	4.92413	129.529	0.254885	0.160667	8.58855	145.615	0.027792	0.369831	10.6494	27.6043	0.0403182	2.11533	0.204356	0.771036	0.306983
SC462	16.344	27.6492	2.2205	5.35889	1.52743	4.98375	182.958	0.181917	0.108683	8.61956	116.335	0.0229925	0.36809	7.93505	29.0866	0.0359283	1.62227	0.312897	0.811133	0.0586806
SC213	17.7031	44.1126	2.27479	5.53683	1.63846	5.34232	148.758	0.381555	0.140924	7.27404	62.4532	0.0149321	0.369762	8.51476	27.0355	0.0229418	2.39961	0.319583	0.953377	0.0868813
GS346	18.8565	49.0614	2.15048	5.33962	1.73086	5.32361	200.301	0.240169	0.145678	8.39985	99.9985	0.0235736	0.369857	7.70519	30.1747	0.0455268	1.72143	0.306396	1.03387	0.0797094
SC242	19.8882	31.9235	2.14731	5.68443	1.72773	5.61969	150.015	0.331758	0.104759	8.26971	92.3249	0.0222694	0.183666	6.83061	28.6204	0.021561	2.10434	0.201899	0.883477	0.0490584
GZ263	13.5509	32.2094	2.30653	5.44877	1.54999	4.70797	159.971	0.162469	0.0927665	7.64316	81.9097	0.0191555	0.212697	6.75367	24.0638	0.0397088	1.27911	0.259318	1.02812	0.0495462
YN292	19.1196	38.5156	2.30938	5.14441	1.46327	5.29586	143.869	0.277592	0.212433	9.7764	181.908	0.0320849	0.399331	6.68458	27.3347	0.0299113	1.65669	0.248388	1.12093	0.076752
SC434	16.7986	24.4461	2.12709	5.30333	1.37499	4.96499	159.655	0.283045	0.118149	8.26853	118.388	0.0238469	0.283428	7.63396	26.3133	0.0373525	2.90238	0.251426	0.785016	0.0687615
YN284	18.928	42.6589	2.19814	5.21917	1.6995	5.22512	123.321	0.339436	0.289239	8.1378	182.582	0.0411272	0.524085	10.2681	27.706	0.0593139	2.36491	0.170879	0.824612	0.0463671
YN303	19.0736	27.5049	2.18206	4.94719	1.50154	4.71124	154.644	0.235062	0.106577	7.95105	36.0695	0.0193459	0.263	7.77644	22.8328	0.0248641	1.69403	0.199263	0.979338	0.106558
YN282	17.5692	23.7565	2.19337	5.59255	1.50781	5.46921	189.759	0.31787	0.11491	8.9984	144.078	0.029365	0.334601	7.14534	27.2749	0.0234058	2.21223	0.246282	0.686491	0.0559799
SC439	15.9099	32.8207	2.27847	5.31489	1.53364	4.98064	167.723	0.295926	0.125669	7.90334	66.8491	0.0244293	0.35799	7.29153	25.8394	0.021062	1.54963	0.265675	0.932553	0.073201
SX-97	17.5973	26.4983	2.40439	5.47439	1.6593	5.11046	168.735	0.378405	0.164948	8.59974	167.631	0.0316583	0.427153	7.98002	27.0322	0.0150828	1.68443	0.258529	1.08268	0.0408993
SC246	18.2187	28.3924	2.48476	6.3169	1.66578	6.02267	210.717	0.310924	0.110283	7.51432	140.1	0.0271741	0.330464	7.67713	27.7296	0.0229338	2.05049	0.295376	1.12683	0.0778609
GZ271	14.6446	19.5277	2.44836	5.62398	1.58692	5.4997	195.427	0.221663	0.0973157	8.34113	149.646	0.030565	0.223975	7.77669	24.7018	0.0240863	2.15396	0.262558	1.02282	0.0784857
YN281	16.081	33.3759	2.04611	4.51595	1.41144	4.57086	175.508	0.167253	0.108333	8.34324	154.621	0.0309614	0.268796	7.47658	27.0634	0.0174722	2.23468	0.238619	0.781298	0.179779
SC424	10.4489	25.3139	1.33015	2.886	0.8265	3.01484	79.1355	0.177715	0.101153	5.43703	76.1179	0.0185342	0.173411	4.94707	16.872	0.00870785	1.80676	0.130452	0.466319	0.034605
SC433	22.0823	41.7389	2.05115	4.53201	1.37491	5.14866	169.1	0.182975	0.155219	7.3569	151.62	0.0317388	0.295594	8.18887	22.7553	0.0240385	1.4062	0.301309	0.842555	0.109274
SC465	17.1639	22.6425	2.11753	4.83307	1.28195	5.42746	198.48	0.294052	0.107169	7.73079	141.139	0.0238046	0.348122	7.50045	24.8427	0.0129934	1.66446	0.303332	0.810728	0.0634288
YN280	21.7922	38.4521	2.13676	5.24111	1.37195	5.10098	183.746	0.214758	0.0881243	6.8725	85.9544	0.0230212	0.192763	6.97601	25.2665	0.0106091	2.01695	0.206767	0.860301	0.0685238
SC459	16.8641	20.3548	2.12205	5.04108	1.4658	5.27651	159.746	0.194572	0.0798426	8.819	97.1938	0.0203868	0.271415	6.88189	25.3307	0.0110346	2.59414	0.169194	0.887346	0.132898
YN482	17.5761	23.5364	2.04302	4.51591	1.33358	4.57938	213.135	0.290099	0.149238	7.58541	149.68	0.0281946	0.243887	6.64585	20.8075	0.0196567	2.47253	0.361209	0.894542	0.0646997
YN420	15.9591	24.384	2.02043	4.97366	1.35845	5.15096	181.234	0.298109	0.135025	6.16226	116.233	0.0266862	0.36245	6.05074	23.1092	0.0105697	1.70029	0.245128	0.849666	0.0970682
SC440	12.8295	20.6974	2.12988	4.94101	1.41787	5.06163	143.602	0.192709	0.120563	7.09505	133.285	0.0261506	0.231231	6.71545	19.1596	0.00478432	1.51452	0.222373	0.959106	0.0604161
SC248	17.4569	20.1942	2.34376	5.3341	1.54636	5.24387	152.854	0.268174	0.129981	8.17821	95.2272	0.0195146	0.205835	7.85289	20.4388	0.0181311	0.962099	0.2047	1.00011	0.114319
YN44	21.0981	22.0229	2.20548	5.15741	1.48844	4.80134	177.146	0.175424	0.0792674	8.16196	68.1556	0.0159886	0.296303	7.58231	24.0037	0.0104223	1.70899	0.242707	0.884001	0.0625499
SC249	19.6259	22.0265	2.40949	5.71649	1.47204	5.80581	165.404	0.193948	0.11727	8.74194	111.828	0.0234012	0.267903	7.54257	27.2196	0.0212704	2.25074	0.236552	1.13049	0.0701022
YN283	16.4463	25.3616	2.12838	5.18605	1.50576	5.41517	167.823	0.249279	0.0882879	8.13431	122.995	0.0240045	0.279402	6.34832	23.8368	0.0161463	2.53185	0.230392	0.728577	0.105842
GZ264	18.494	20.6087	2.46301	5.9405	1.63449	5.41269	163.61	0.255498	0.10002	7.77534	105.679	0.0213742	0.377197	8.08084	30.4793	0.0156974	2.2222	0.198031	1.04789	0.105713
YN469	17.9315	31.5087	2.12973	5.11776	1.50269	5.27373	129.476	0.25798	0.117054	7.12051	155.218	0.0214834	0.362774	7.84516	25.3689	0.0149609	2.94184	0.188186	0.657673	0.055111
SC236	20.2482	30.3971	2.24418	5.33593	1.60299	5.19241	195.138	0.290448	0.177761	9.05698	-	0.0450527	0.375024	9.15013	27.0527	0.02912	2.57584	0.300547	0.848659	0.0895632
GZ259	18.048	22.5828	2.29304	5.9047	1.58926	6.29438	138.843	0.246373	0.165508	7.01165	170.458	0.0387658	0.356549	6.59371	27.7954	0.0216289	1.56275	0.276852	0.826171	0.0893583
GZ260	19.0077	31.0113	2.35191	5.83282	1.60271	5.84169	152.217	0.170536	0.119216	7.60845	91.5276	0.0253555	0.359237	7.15523	28.8712	0.0168803	1.23478	0.258648	0.877623	0.145303
GZ262	14.8547	18.0696	2.26872	5.20118	1.51245	5.28568	152.128	0.226707	0.0666298	6.47938	75.0298	0.0171226	0.145119	5.7503	22.5491	0.0271985	1.64115	0.345319	0.955887	0.0563979
YN478	17.0295	23.2236	1.99667	5.20261	1.7215	5.41862	137.704	0.238176	0.111325	6.64711	153.297	0.0246288	0.26787	7.33862	24.1639	0.0262817	1.73014	0.262916	0.83102	0.0752332
GZ417	27.3246	42.8908	2.00587	4.95037	1.50139	5.38682	161.111	0.26206	0.127141	6.1712	107.427	0.0204622	0.291874	6.36922	18.8403	0.0336226	3.17633	0.229402	0.872429	0.0972663
YN472	17.1418	20.0189	2.15907	4.90413	1.50656	5.00593	99.0385	0.233865	0.135678	7.63112	190.935	0.0301347	0.42123	7.54515	22.0065	0.0243777	2.74709	0.154189	0.697707	0.0707503
SC426	17.9397	24.0748	2.3895	5.4868	1.64889	5.14856	144.445	0.200491	0.133297	5.35945	116.459	0.0194857	0.303391	7.4938	26.5005	0.0508919	1.38036	0.277714	0.830423	0.157244
531	15.7946	32.9816	2.11589	5.02845	1.52161	5.24165	162.492	0.183956	0.128614	7.62433	125.98	0.0281413	0.30632	8.94254	23.2791	0.0266069	2.06357	0.305739	0.882793	0.0708816
SC464	25.7395	51.958	2.1969	5.17777	1.0833	5.51147	221.554	0.214928	0.266051	9.48566	-	0.0354454	0.3338	7.70638	24.9042	0.0181099	2.68268	0.422474	1.18537	0.134656
YN468	14.6851	20.8085	2.02055	4.61692	1.31526	4.89447	129.118	0.159907	0.0873822	6.99655	86.0431	0.0184463	0.263179	8.08565	21.1649	0.0204559	1.69057	0.201189	0.872092	0.0545389
GS161	18.4397	31.8734	2.15193	5.23142	1.30703	5.43661	212.011	0.235159	0.127258	9.66958	183.342	0.0323663	0.420634	6.31064	24.2445	0.0119477	0.933915	0.377892	0.635596	0.134092
YN475	16.5672	19.7187	2.00992	4.60352	1.33926	4.5887	92.4586	0.182626	0.101148	8.65109	77.7935	0.0279318	0.296271	7.99433	23.5418	0.0237864	1.27307	0.146186	0.733669	0.0440819
YN479	15.1505	21.0717	2.00192	5.16501	1.33232	5.01618	124.293	0.212722	0.0664024	6.99224	46.1862	0.0118396	0.160809	7.54198	23.429	0.00559259	1.8587	0.197827	1.07814	0.06751
YN311	17.8985	22.5942	2.07625	4.80266	1.46031	5.12271	118.772	0.156332	0.123122	8.68513	75.127	0.0229792	0.356505	7.53305	22.5502	0.0119025	1.72563	0.193448	0.79769	0.128231
YN476	18.6076	32.887	2.22492	5.64413	1.62245	5.79815	126.315	0.259033	0.129637	9.30192	126.582	0.0321125	0.383978	9.40698	30.4943	0.0297377	2.30393	0.212762	0.788614	0.0980342
YN101	16.6461	20.5074	2.0159	5.27932	1.58892	6.02219	167.305	0.233888	0.0799241	7.57269	79.7305	0.0190124	0.323114	9.56738	23.3609	0.0185103	2.63741	0.279121	0.868347	0.0523862
SC226	18.7679	25.2743	2.12531	5.06828	1.59846	4.91415	153.212	0.216659	0.122995	9.20914	168.876	0.0264081	0.407461	7.96633	21.6945	0.0326444	1.49142	0.226679	1.04922	0.0813092
SC237	22.7052	26.9875	2.09895	5.25966	1.62401	5.40359	128.154	0.223258	0.0822871	6.15269	86.325	0.0218377	0.292844	6.15814	23.2711	0.0333463	2.52233	0.217638	0.796026	0.0307367

## Sheet: Table S3. 2021 Liangshan
Table S3.The elemental concentrations of 199 Tartary buckwheat accessions grown in Liangshan in 2021.
Accession	B (μg/g)	Na (μg/g)	Mg (mg/g)	P (mg/g)	S (mg/g)	K (mg/g)	Ca (μg/g)	Ti (μg/g)	Cr (μg/g)	Mn (μg/g)	Fe (μg/g)	Co (μg/g)	Ni (μg/g)	Cu (μg/g)	Zn (μg/g)	As (μg/g)	Rb (μg/g)	Sr (μg/g)	Mo (μg/g)	Pb (μg/g)
XZ22	15.1218	15.2969	2.02618	5.10988	1.69913	4.93486	151.986	0.421777	0.0496192	7.31308	20.8027	0.015044	0.255645	8.22258	26.3204	0.00235332	0.977457	0.272716	0.935585	0.105099
JPN325	24.5319	21.9075	2.21988	5.67884	1.81976	5.40922	212.181	0.274717	0.0997907	10.55	29.8557	0.0234033	0.341965	9.63346	33.1862	0.00656992	2.16835	0.400537	0.81009	0.765388
NPL323	15.2984	27.6117	2.08254	5.18898	1.64431	5.82454	184.36	0.346731	0.0795294	11.6369	27.1407	0.0276965	0.445702	7.17219	35.4144	0.0216097	2.08392	0.273454	0.514563	0.252184
XZ13	17.517	25.507	2.25327	6.04065	1.75386	6.43857	163.155	0.396476	0.0658499	8.93393	-	0.0230806	0.40645	10.6185	34.0709	0.00881759	2.21166	0.35153	0.746775	0.0939679
NPL320	16.5439	23.8635	1.96838	5.6858	1.78682	5.64859	183.314	0.259545	0.0812762	11.5045	28.5849	0.0228295	0.504187	9.73851	36.3192	0.0208904	1.80253	0.292046	0.595128	0.150785
XZ316	15.0805	24.6049	2.33392	5.96496	1.75813	5.50369	179.694	0.298611	0.050404	11.9729	22.8868	0.0154478	0.291017	7.41889	33.8241	0.0425454	1.53078	0.453019	0.985525	0.190837
XZ315	19.8195	50.7749	2.05914	5.43911	1.73407	5.53942	148.371	0.30501	0.0735999	8.14639	25.1982	0.0118774	0.310532	9.94589	27.9126	0.00990255	2.51228	0.337017	0.908632	0.378669
XZ318	18.4821	53.4362	2.18798	5.41241	1.45769	4.90416	159.047	0.247065	0.0712101	9.59941	19.8891	0.0184446	0.195927	6.96599	30.2538	0.0191453	2.38761	0.299455	0.719421	0.117949
SC247	12.5629	20.1662	1.4496	3.71164	1.16362	3.07061	114.278	0.212175	0.0659204	5.69538	11.4726	0.0118065	0.145236	6.67363	19.7907	0.0153821	1.76829	0.219721	0.610042	0.0978675
XZ14	18.7598	20.8197	2.08091	4.92724	1.77273	5.2961	146.754	0.320469	0.0768857	7.91396	32.7839	0.017618	0.22665	7.79283	23.0663	0.0179473	1.13892	0.318322	0.694214	0.108386
JPN333	25.5759	25.1857	1.99835	4.66972	1.85706	5.10938	216.797	0.302854	0.113614	8.34987	36.1699	0.0202228	0.381707	5.49123	29.5146	-	1.5221	0.324183	0.601576	0.183395
XZ17	14.0438	24.3514	2.06389	5.10963	1.68915	4.65023	184.928	0.452966	0.100109	6.92113	24.2544	0.0173783	0.265253	6.48881	28.8882	0.0198978	1.80352	0.485992	0.58873	0.124673
XZ20	12.2122	25.8245	1.74861	6.03319	1.9476	5.73716	196.346	0.339662	0.0531292	-	26.5887	-	0.765849	4.79177	50.2277	0.0154632	-	0.458245	0.703527	0.224894
SX-337	13.9844	18.1906	2.22171	5.655	1.60457	5.5314	203.709	0.392629	0.0565441	10.3151	17.087	0.028315	0.412973	6.26534	41.3192	0.0131407	1.55387	0.360654	1.27439	0.603494
HB91	13.8518	21.6277	2.22799	5.30016	1.59229	4.95187	190.374	0.251411	0.063966	6.22326	20.7733	0.00967062	0.315785	5.29695	26.078	0.019666	0.927811	0.344428	1.08419	0.692431
HB71	11.2984	29.6987	2.4978	6.5806	1.90187	6.03151	276.51	0.488503	0.0635653	10.5569	24.7365	0.0321923	0.305355	8.23954	35.8083	0.0395506	0.907057	0.771703	1.72762	0.413938
JX252	16.2177	16.2644	2.28854	5.24941	1.66464	5.1106	169.739	0.348689	0.0523816	9.41993	44.9315	0.0271194	0.292275	9.55613	36.318	0.0140896	1.62899	0.410687	0.621598	0.231092
XZ94	11.1068	12.851	2.41526	5.62098	1.35277	4.72285	207.24	0.353364	0.0738712	9.88374	24.5056	0.0213714	0.283122	7.05405	30.0544	0.00746131	0.669542	0.532441	1.66847	0.277915
HB73	9.06923	18.7621	2.15594	5.47374	1.66171	4.84535	209.72	0.414151	0.0588967	10.3016	30.7771	0.0214708	0.350691	6.89492	30.1423	0.0195734	1.419	0.520322	1.23913	0.0924555
SC428	20.8618	15.3138	2.317	6.15538	1.81016	5.69452	122.835	0.316811	0.0691975	9.08427	25.4385	0.0176311	0.379658	7.29643	34.8977	0.00883199	1.15671	0.294954	1.1417	0.428652
HB68	12.5645	22.1318	2.12393	6.08242	1.80137	5.86614	127.621	0.338615	0.0976189	10.058	60.0711	0.0184349	0.251939	7.02001	37.7384	0.0211828	1.06075	0.230207	1.41916	0.604927
GS185	12.9301	20.8639	2.21764	5.48547	1.64911	5.23357	208.602	0.305709	0.0611261	10.7391	19.1301	0.0216639	0.401209	7.02296	38.7409	0.00956252	1.75673	0.380146	1.11278	0.53279
HB395	13.0237	22.7798	1.89453	5.06461	1.34633	4.53838	161.275	0.406724	0.0790504	7.02294	24.0506	0.0126255	0.363426	6.54846	24.5596	0.00475374	1.67621	0.382571	0.850674	0.561018
RUS547	21.2611	54.201	2.23276	5.24266	1.57363	5.03391	202.257	0.434733	0.141422	10.2614	45.08	0.0234217	0.248968	8.1402	37.4601	0.0266531	1.28737	0.55786	1.08105	0.759191
GS163	11.6017	32.8494	2.24598	5.47945	1.56924	5.19076	266.811	0.398362	0.05079	10.4131	31.5446	0.0322043	0.376261	6.20357	32.8862	0.00679025	1.44728	0.744664	0.973919	0.310667
GS344	15.924	36.1155	2.40335	6.07056	1.84878	5.98902	229.944	0.346515	0.0504052	11.2741	23.8524	0.0251422	0.404989	8.14651	37.9121	0.0195037	1.06667	0.637558	1.33261	0.125689
USA527	23.0685	30.531	2.33736	5.35999	1.62702	5.00506	140.215	0.336059	0.0690499	9.13776	21.3645	0.0167214	0.295831	6.6925	30.0712	0.013148	1.38683	0.374221	1.2159	0.570154
SX-28	12.246	28.9579	2.22799	5.07292	1.47495	5.34149	205.151	0.31053	0.0708514	9.62018	29.6049	0.0212982	0.258092	6.43919	24.8289	0.0186332	1.272	0.512686	1.30881	0.202637
sx122	16.8071	40.4745	2.34676	5.97158	1.58182	5.5441	207.573	0.598441	0.0734761	10.4199	34.5391	0.0219663	0.302965	9.68111	41.1027	0.0172904	1.59439	0.507285	0.93796	-
GS192	14.2313	21.6484	2.2422	5.65249	1.47707	5.17316	166.644	0.239824	0.0596716	10.6319	30.677	0.0218966	0.278865	9.33615	40.254	0.0127068	1.10909	0.380577	0.838935	0.154737
HB81	12.3276	27.3265	2.52881	5.61126	1.69668	5.14912	212.632	0.594655	0.115217	10.2855	35.3054	0.0274369	0.27631	6.33336	29.2631	0.0210138	0.778907	0.470024	1.27389	0.368756
GS359	13.3128	19.7255	2.37362	5.88442	1.84227	5.67653	167.859	0.318993	0.0493536	9.66443	23.2638	0.0199946	0.274846	7.17061	32.7756	0.0124822	1.29795	0.451722	0.924039	0.125332
QH8	13.6045	39.4834	2.39003	5.82042	2.02272	5.69411	251.14	0.511811	0.0899195	11.73	48.4817	0.0252901	0.60843	6.36665	38.5104	0.0242413	1.26812	0.68127	1.23057	0.615951
HB70	13.8675	44.1818	2.22595	5.44842	1.55169	5.15998	245.741	0.393097	0.0701228	12.1245	19.256	0.0223693	0.312742	6.66389	32.2939	0.00567635	1.72722	0.713941	1.37102	0.813348
HB76	11.2971	22.549	2.18933	5.35187	1.54293	4.78702	198.363	0.484944	0.0591424	10.062	28.1562	0.0241606	0.291806	5.7451	29.0267	0.00408041	1.08678	0.501804	1.33486	0.274229
GS179	15.5683	42.5207	2.36692	6.01992	1.54433	5.53408	234.218	0.466705	0.068413	10.2311	20.2502	0.0229028	0.298072	6.55912	33.0801	0.0202341	2.15644	0.644087	1.01313	0.38724
GS193	17.443	21.4133	2.33226	5.8559	1.77331	5.92453	173.936	0.456163	0.07635	9.86438	15.0503	0.0216202	0.345452	7.39084	31.0377	0.0206785	1.67134	0.384775	0.912044	0.312262
JPN334	16.3428	20.3772	2.27906	5.62303	1.74718	5.44332	203.873	0.392377	0.0738644	10.0784	32.2945	0.023534	0.342625	7.75816	30.685	0.0120468	1.82835	0.38882	0.668085	0.195593
HN403	17.7566	42.0666	2.42375	6.17446	1.78233	5.21269	190.42	0.446047	0.0701791	9.03924	25.2797	0.014962	0.3096	7.45125	39.4886	0.0028804	0.762519	0.363065	0.985111	0.133652
USA537	19.353	63.279	2.70224	6.75667	1.84359	6.19642	254.539	0.470972	0.0829766	10.3378	25.2207	0.0187069	0.28902	7.33615	41.5208	0.027552	1.80445	0.708259	1.09681	0.460608
AH251	18.0648	24.1778	2.46967	6.36937	1.66561	5.79051	197.554	0.414428	0.0813693	8.77369	27.7229	0.0187405	0.266498	8.45544	36.3772	0.00519771	1.15755	0.45961	1.11112	0.306187
GS349	12.805	22.3986	2.19368	5.61582	1.8749	4.98314	190.135	0.329805	0.0505257	8.77407	21.8799	0.0157978	0.266914	8.82534	34.7786	-	1.85381	0.355208	0.844197	0.112887
HB86	12.6174	25.2598	2.36635	6.01804	1.77936	5.4981	284.358	0.451771	0.066778	11.8517	20.1121	0.0277536	0.331846	8.32437	36.484	0.0353006	1.06016	0.658615	1.70415	0.148321
sx118	14.4074	20.197	2.33377	5.97552	1.79342	5.65611	175.614	0.290906	0.0559285	9.40955	24.7081	0.0161906	0.262763	6.69863	34.5096	0.00595154	1.22654	0.360462	0.907838	0.246945
SX-29	18.433	30.3511	2.23366	5.1576	1.87179	4.9376	163.791	0.30958	0.0576106	9.97884	16.781	0.0205707	0.263193	5.46266	27.9653	0.0234356	0.660664	0.395086	0.789657	0.545138
QH369	16.6144	29.8414	2.23316	5.30364	1.51958	5.40975	208.482	0.304236	0.0794025	11.0054	28.9566	0.0214124	0.332422	5.41085	32.3169	0.0375571	1.6338	0.456923	0.830528	0.16772
sx137	16.8818	23.2083	2.18047	5.22499	1.59159	5.11844	145.238	0.343802	0.0651467	7.94524	27.0062	0.0167143	0.343771	4.56993	26.018	0.0331873	0.678808	0.381476	0.825144	0.314275
sx123	15.805	23.3633	2.39748	6.78754	2.02896	5.94298	186.037	0.360389	0.0794192	9.92663	26.2767	0.0122869	0.258397	8.57564	39.2888	0.0135345	1.44316	0.359052	1.09578	0.373686
GS178	15.0704	19.1852	2.45204	5.88751	1.68215	5.00406	227.984	0.40202	0.071727	10.6633	19.3886	0.0150237	0.231403	6.54772	30.6464	0.0499975	1.66441	0.420806	1.05417	0.201597
HB399	17.4625	29.2635	1.65731	3.11264	1.46511	3.47503	191.436	0.211875	0.0500183	-	19.5004	-	0.812842	5.57293	52.3153	0.0174564	-	0.362633	0.424651	0.188253
NMG2	14.5635	16.7139	2.33045	6.20247	1.79828	5.68846	176.471	0.479544	0.0747323	11.9484	39.833	0.0297127	0.364477	8.48397	35.6022	0.0306225	1.45227	0.336488	0.955319	-
SX-30	13.6763	30.2597	2.09434	6.09369	1.66153	5.84964	203.569	0.282223	0.0792906	11.326	43.0573	0.0223532	0.318881	7.46942	37.2467	0.0135071	1.89484	0.449099	0.888576	0.376455
sx138	20.2887	17.6143	2.47658	5.64315	1.56085	5.08417	147.755	0.42355	0.0718336	9.03002	29.7659	0.0185278	0.322007	6.58946	27.0672	0.0137348	2.05784	0.290419	0.949793	0.183915
sx144	14.5632	28.2243	2.45341	5.92021	1.65092	5.34238	190.113	0.280837	0.0864443	8.57951	22.5225	0.0185179	0.35285	9.51804	29.793	0.0219915	1.94869	0.399317	1.0497	-
QH362	16.2601	18.7634	2.19576	6.03468	1.71022	6.02026	185.974	0.433763	0.0683822	10.8834	29.7519	0.0215205	0.255033	6.07858	34.6372	0.0322601	1.84972	0.38224	1.12462	0.191671
SX-23	15.8209	22.617	2.15096	5.42872	1.56277	5.56177	210.404	0.316709	0.0674695	9.34773	26.0078	0.01756	0.241942	6.08028	30.7587	0.0184375	1.44211	0.521871	0.954237	0.0737359
AH379	18.3739	10.865	2.28986	5.57313	1.45213	4.76563	169.962	0.365402	0.0554553	9.25126	27.4036	0.0179962	0.398411	9.79386	36.7354	0.00466866	1.57345	0.314537	1.01946	0.120989
HB400	16.9573	23.5705	1.60084	3.34667	1.31581	3.84559	122.922	0.288526	0.0436885	-	12.3274	-	0.547867	5.05615	42.4136	0.0180597	-	0.234527	0.273145	0.280728
SX-25	16.5271	17.2015	1.74628	4.38256	1.60799	4.34693	151.945	0.242214	0.0384418	-	18.6013	-	0.79224	6.16705	63.7674	0.0252945	-	0.410629	0.354966	0.224538
sx150	16.4711	31.5163	2.40279	5.99543	1.48459	5.24162	147.289	0.359312	0.0802309	9.46193	25.9799	0.0160927	0.268917	8.01799	32.6292	0.0157537	1.71884	0.28797	1.02909	0.199965
sx151	18.18	45.9324	2.27677	5.52711	1.41675	5.19893	192.473	0.318774	0.0692565	9.91731	29.2616	0.0230457	0.417117	7.92935	47.6814	0.0167117	2.24895	0.42109	0.796399	0.730258
SC220	19.1567	25.1118	2.34837	5.69135	1.67007	5.68044	172.081	0.395047	0.0770586	9.76539	17.4319	0.0123698	0.263429	7.69463	29.1321	0.0130837	1.79922	0.304544	0.9355	0.140303
GS345	18.2897	21.5865	2.25942	5.58457	1.40703	5.27393	179.333	0.340019	0.0711395	10.3	37.6601	0.018914	0.290108	7.23356	33.8657	-	1.09011	0.303197	0.996533	0.271501
GS194	12.6465	16.2464	2.37062	6.15121	1.84265	5.9694	191.993	0.416857	0.0577513	9.86026	24.6174	0.0231939	0.373391	6.7584	33.761	0.00660291	1.2013	0.382705	1.05218	0.380985
HB402	20.0271	56.059	1.60972	3.49262	1.42716	4.59939	179.3	0.250682	0.0688929	-	25.1134	-	0.758327	5.39435	53.5406	0.0274205	-	0.326145	0.264358	0.656456
NX6	16.7811	21.5251	1.74874	3.96411	1.59811	4.28574	179.997	0.292016	0.0339614	-	20.7617	-	0.804784	7.23027	-	0.00481376	-	0.368269	0.190568	0.335034
SX-34	12.5536	15.9164	2.13735	5.39698	1.53166	5.17152	174.095	0.399621	0.0557145	9.81959	18.3611	0.0241928	0.254694	4.93258	28.5138	0.00264997	1.54267	0.375493	0.936652	0.0750836
SX-37	18.7224	39.8278	2.2063	5.49557	1.68541	5.39289	228.032	0.460402	0.107586	10.7661	27.6788	0.0328625	0.309348	5.74743	39.6869	0.0403283	2.20355	0.487104	0.842524	0.734986
SX-38	15.9912	43.0847	1.99173	4.90157	1.36347	5.14217	166.711	0.43127	0.0820668	8.73743	21.7959	0.0229623	0.268622	4.92081	33.5038	0.030855	1.34538	0.330267	0.657547	0.179713
SX-41	15.7372	32.1932	2.0037	5.0271	1.51467	5.67093	150.868	0.375031	0.0730694	10.7664	57.4911	0.0229656	0.35388	6.06332	33.8577	0.0117619	1.38841	0.245432	0.396785	0.327061
HB90	11.3178	21.9723	2.12143	5.72917	1.61879	5.35953	143.895	0.360208	0.0518539	11.8045	21.1503	0.0256824	0.2691	7.69495	32.587	0.0106985	1.89592	0.293063	1.01382	0.23763
HB83	15.7889	26.5998	2.50688	6.15978	1.64285	5.71648	213.576	0.35531	0.0532333	10.6773	38.2141	0.0241068	0.293067	8.78685	29.145	0.00638663	1.66863	0.423118	1.24183	0.0589076
sx146	17.1561	42.9282	2.43488	6.10798	1.70629	5.51732	163.582	0.382675	0.089781	8.79448	23.6746	0.0188318	0.270634	8.69925	33.3865	0.0371658	2.10957	0.39776	1.05716	0.17729
QH361	13.2791	28.7823	2.16705	5.84565	1.74602	5.31394	162.254	0.36154	0.0605466	12.7068	20.4923	0.0228013	0.347605	9.17305	35.5151	0.0118265	1.49312	0.287918	0.854626	0.223313
HB63	13.6431	49.5612	1.71183	4.9984	1.59315	5.13624	249.184	0.31284	0.0543625	-	48.4633	-	0.880947	8.69094	-	0.0294845	-	0.412048	0.504318	0.296432
SX-342	13.3002	24.9054	2.3316	5.48249	1.46078	5.02703	189.466	0.285276	0.0598366	9.03725	33.9769	0.0196731	0.230897	5.70682	29.5584	0.013105	2.42256	0.352038	1.02485	0.101614
QH373	11.0319	44.4139	2.08298	5.89269	1.99108	6.05923	170.911	0.423235	0.0718115	12.4405	57.1536	0.0764782	0.380515	4.24921	65.8999	0.0108883	-	0.784882	1.31584	0.111226
SX-96	13.6605	23.1222	2.07934	5.21123	1.61772	5.04509	131.897	0.262584	0.0551073	9.39588	22.453	0.0168635	0.294341	9.23939	34.5865	0.00194299	1.44326	0.258859	0.760579	0.13181
QH375	15.5131	37.5551	2.33319	6.01433	1.78043	6.04198	195.409	0.268518	0.0894737	10.261	16.7439	0.0194708	0.276578	8.69571	32.2423	0.0322716	1.46128	0.375577	1.01611	0.149048
HB389	18.9461	52.5133	2.27704	5.5743	1.68555	4.86193	171.439	0.201372	0.0715337	8.79501	22.8781	0.0166963	0.246106	9.74757	30.9754	0.00980816	1.94494	0.360819	0.906546	0.139675
HB383	18.4828	46.7131	2.32872	5.39923	1.4504	5.24363	197.819	0.29048	0.0853709	8.71279	30.0847	0.0146799	0.218381	5.91277	25.9817	0.011009	1.84802	0.399284	1.3354	0.280279
SC443	20.5255	58.8991	2.24035	5.48363	1.46528	4.80931	159.437	0.213116	0.0592609	8.01172	17.3982	0.0175877	0.267444	6.24381	31.9216	0.0101541	1.32382	0.342425	1.17259	0.0709489
HB385	15.0546	48.2269	2.26267	5.25944	1.46689	5.25457	148.61	0.280172	0.108163	8.83646	57.9647	0.0177695	0.24548	5.45484	28.0266	0.0129118	1.15965	0.296542	0.758895	0.589759
QH374	18.1486	61.4778	2.31081	5.57527	1.42215	5.13884	150.697	0.268326	0.0583921	9.98217	23.0197	0.0166339	0.272501	6.07719	29.9935	0.011493	1.39126	0.289902	1.15328	0.115352
HB398	18.374	56.6693	2.26538	5.52543	1.48824	5.05068	169.187	0.270907	0.0967454	8.07619	57.1255	0.0182276	0.216845	4.79769	31.4613	0.0190687	1.35632	0.327069	1.16368	0.245239
HB386	14.2481	30.8052	2.14515	5.4731	1.33903	4.76836	145.823	0.325322	0.10156	6.61747	49.7916	0.017511	0.220295	5.5302	30.422	-	1.99224	0.259057	0.746049	0.256568
HB391	16.485	28.3071	2.23921	5.0669	1.37039	4.74804	140.887	0.272584	0.10421	6.92405	58.2023	0.0182077	0.165931	6.44434	27.1168	0.0447369	2.15465	0.271967	0.795473	0.209644
sx154	15.7453	34.6422	2.33841	5.72583	1.85975	5.60445	194.084	0.401983	0.159161	10.0748	34.809	0.0255185	0.346505	9.11162	39.5469	0.0320014	2.69554	0.386142	0.907171	0.757203
sx156	14.4804	23.8465	2.03	4.9233	1.55765	4.97279	125.433	0.204336	0.111827	8.19375	42.8989	0.0173323	0.286904	5.98601	27.7647	0.0220711	1.20281	0.159306	0.677334	0.114974
HB387	6.1523	6.43695	-	-	-	-	-	-	0.0240463	2.58748	8.31406	0.00864681	0.112757	2.36471	12.0145	0.0200579	0.556093	0.117309	0.26652	0.0849703
HB396	17.0196	34.7084	2.37909	5.99494	1.55076	5.41966	169.25	0.339811	0.112214	7.94827	26.4583	0.0256772	0.357663	7.33413	34.3949	0.0162328	2.94764	0.27506	0.904683	0.119241
GS348	16.5646	53.8684	2.48975	6.04199	1.83353	6.22406	234.329	0.323839	0.091882	7.87534	31.2899	0.0184506	0.298999	11.4632	40.2834	0.0440956	3.92947	0.520767	0.821122	0.283648
HN404	15.1301	40.732	2.63141	6.30132	1.91415	5.86858	160.722	0.406976	0.101399	7.44438	55.0914	0.0178617	0.335957	6.07744	32.1503	0.00586496	1.59413	0.351902	1.15241	0.163196
GS176	18.6651	38.0993	2.09006	4.86549	1.6586	4.69473	195.852	0.322734	0.074311	8.08668	32.3872	0.0202805	0.26002	5.20613	29.9214	0.0318665	1.42685	0.374977	0.511219	0.109828
QH198	17.5608	22.5914	2.3816	6.01038	1.93919	5.78911	170.833	0.372584	0.0740298	9.53819	28.7041	0.0251106	0.400055	8.55524	33.484	0.0102286	1.62673	0.284688	0.889213	0.116688
sx131	20.108	26.6094	2.35006	5.83659	1.91056	5.94484	145.08	0.373154	0.103534	6.86207	44.4066	0.0210803	0.319454	7.00041	31.2337	-	2.02621	0.259423	0.738881	0.118791
sx136	18.7947	24.2475	2.42532	5.69417	1.67532	5.30124	176.626	0.336329	0.0845502	8.74406	46.8676	0.0240229	0.363929	8.98632	34.6313	0.0390461	2.22493	0.355746	0.80117	0.22357
SC450	17.0004	37.4592	2.29409	5.59028	1.90521	5.26588	144.773	0.32764	0.0702011	6.88102	12.026	0.0161422	0.242589	5.98468	31.5824	0.0115922	2.1155	0.306567	1.09274	0.180774
sx159	12.8129	23.1054	2.29774	5.26737	1.59036	4.80408	188.953	0.30678	0.0646525	8.59005	36.1258	0.0191903	0.295286	6.27937	34.0439	0.00719413	2.58538	0.323711	0.675729	0.0939085
SC455	14.7586	26.5029	2.42894	5.93637	1.57826	5.1353	162.929	0.333962	0.0624175	10.4323	21.2662	0.0231433	0.570692	11.2449	37.665	0.0275559	3.07989	0.347227	0.847969	0.115826
SX-114	16.5914	31.5019	2.34461	6.10438	1.75426	5.95141	193.553	0.368691	0.0831804	10.1985	28.4365	0.0219074	0.42165	9.84881	41.99	0.0293877	4.11511	0.497352	0.859031	0.141934
GZ261	14.2509	30.1132	2.54501	6.30944	1.88225	5.53151	160.926	0.394263	0.106977	8.40739	37.9966	0.0186976	0.276108	9.58584	37.3154	-	2.88685	0.406422	0.982745	0.170204
GZ411	16.6258	60.492	2.20182	5.70299	1.78884	5.68499	187.959	0.388837	0.130018	10.8248	59.2785	0.024434	0.426493	8.49083	36.4508	0.0440914	3.22487	0.486179	0.577074	0.193174
sx139	14.3552	22.2465	2.58321	6.35713	1.87966	5.6932	128.667	0.314651	0.113874	8.28668	21.655	0.0180642	0.234754	7.8474	35.3681	0.0409151	1.75027	0.290907	0.931431	0.336033
sx155	20.162	34.2943	2.11074	4.35851	1.39958	4.27423	161.906	0.33307	0.12511	7.35552	39.8618	0.0230692	0.334084	3.76268	29.0271	0.0254996	7.97692	0.562804	0.716671	0.217153
sx134	19.2393	24.275	2.54607	6.27659	1.98243	5.80746	153.02	0.446169	0.097542	9.98225	35.573	0.0171622	0.273396	8.87976	35.546	0.0171304	1.30051	0.317603	1.00872	0.18135
sx140	16.4513	19.999	2.50999	5.81449	1.45426	5.16693	156.464	0.361216	0.090906	9.40862	39.2143	0.0184629	0.250941	6.12129	28.9113	0.0171815	2.59719	0.262861	0.725842	0.190938
GS167	14.2203	26.5053	2.15235	5.34363	1.41701	5.14557	123.774	0.44905	0.099682	7.4899	30.6836	0.0131943	0.221639	4.94442	29.2996	0.0140424	2.39644	0.236165	0.595366	0.104902
sx124	16.1811	16.423	2.27113	5.04157	1.55055	4.98444	139.789	0.434302	0.072741	8.50465	33.6922	0.0148497	0.273222	6.72198	32.3455	0.010054	2.06507	0.255993	0.667867	0.0610115
SX-35	16.2041	27.7559	2.30469	6.32026	1.90008	6.6974	140.589	0.42935	0.0893974	8.90536	44.7904	0.0193607	0.270837	7.70901	36.6672	0.0155088	3.0886	0.297429	0.629663	0.0775082
SX-51	17.1446	26.2189	2.31414	5.14044	1.56758	5.48683	202.277	0.348393	0.077335	4.31279	22.4358	0.010771	0.222904	4.90868	22.3054	0.0299812	2.50782	0.50354	0.80174	0.195517
SX-43	12.3664	19.6913	2.21487	5.25566	1.60339	5.45794	187.383	0.366529	0.0814987	7.54306	28.5186	0.0261549	0.36313	7.07448	35.0212	0.0120973	2.6716	0.336144	0.661316	0.0826294
sx135	12.5277	14.2008	2.28559	5.33491	1.64987	4.87735	133.38	0.373415	0.0566085	7.29423	19.0233	0.0189032	0.341689	5.9922	29.9541	0.012963	1.99352	0.273998	0.800031	0.0977418
sx152	12.9205	19.4679	2.29958	5.81933	1.71071	5.32994	153.54	0.449089	0.066608	7.48641	12.6123	0.0237683	0.292214	6.04488	32.6144	0.0331074	2.1046	0.293881	1.06415	0.0894171
SX-27	15.7608	31.2927	2.10323	5.24973	1.62003	5.16915	176.352	0.350538	0.0954358	8.62416	44.5892	0.0202053	0.328183	5.25072	29.2325	0.0204291	1.33871	0.43671	0.732333	0.127721
SC451	13.0018	22.4399	2.48285	5.57798	1.66188	5.05234	168.052	0.325892	0.0768396	8.9261	24.1985	0.0180772	0.258158	6.52513	27.7262	0.0188229	1.95963	0.46239	0.77805	0.121246
HB58	13.7071	17.091	2.25244	5.32271	1.61499	4.82452	129.483	0.415142	0.0617361	8.84347	23.842	0.0197157	0.248612	5.66499	29.0672	0.0138397	1.62399	0.260319	0.726659	0.0655862
SX-49	12.9298	13.0008	2.02711	5.4133	1.79372	5.06278	135.556	0.447455	0.0810558	7.55341	37.2953	0.0178242	0.310044	7.25122	35.333	0.024205	2.63733	0.243739	0.541257	0.150119
SX-48	16.5009	18.2087	2.08463	5.34714	1.70798	5.38384	216.816	0.469115	0.0614596	8.12968	17.2584	0.016917	0.286664	5.19672	37.6822	0.0198807	4.65488	0.427814	0.723842	0.169702
HB65	11.0214	24.314	2.42802	6.28409	1.91829	5.91156	241.022	0.408554	0.0821343	10.7309	39.0404	0.0278803	0.280148	10.1077	35.7149	0.0226494	0.713685	0.800223	1.54452	0.317356
GZ253	12.4478	13.0011	2.40296	6.20292	1.72949	5.46093	164.084	0.345236	0.0527902	9.99925	26.6178	0.0172119	0.209827	8.28254	35.962	0.0141509	0.916122	0.365387	1.3875	0.307003
SC460	16.1775	28.9092	2.41408	5.86202	1.70567	5.58327	226.592	0.33591	0.0641811	9.85833	16.9071	0.0148093	0.211687	6.53574	29.7309	0.00857694	1.45298	0.455183	1.15886	0.515491
SC208	13.9183	46.6081	2.23278	5.36289	1.70706	5.27732	249.067	0.430312	0.060556	10.4704	16.03	0.0211885	0.368324	6.27411	25.0521	0.0019862	0.936567	0.68256	1.11347	0.137252
GZ414	12.8914	35.9779	2.32612	5.7429	1.64576	5.36381	252.406	0.329009	0.0751228	9.17216	26.8741	0.0188996	0.238231	6.58639	29.6987	0.0101558	0.791429	0.649121	1.09012	0.620802
SC223	20.5111	61.6366	2.20565	5.35712	1.47381	5.43606	-	0.449559	0.0681912	9.89047	25.7924	0.0138302	0.255888	6.99031	31.7656	0.0104235	1.02364	0.815394	1.11247	-
SC205	17.0775	27.1743	2.65047	6.23266	1.78988	5.51488	190.558	0.338517	0.0527897	11.2557	22.5211	0.0148852	0.326423	8.22861	31.4045	0.0144328	0.939066	0.358823	1.36098	0.430733
YN483	17.1008	29.6862	2.57763	6.04591	1.96034	5.37494	172.225	0.307684	0.0727324	8.51501	19.3692	0.0154459	0.240677	7.92457	33.0636	0.0089809	2.26804	0.380747	0.992514	0.326038
SC219	18.938	31.3062	2.48881	5.8002	1.73857	5.55352	158.03	0.319697	0.0755488	12.2235	37.3607	0.0144918	0.236473	7.84339	37.1774	0.0425031	1.42224	0.322318	0.94293	0.133548
SC485	19.6293	25.896	2.37727	5.77462	1.52954	5.09321	170.23	0.232663	0.0612617	8.37617	18.6407	0.0118824	0.308398	6.84251	29.6289	0.00873281	1.08317	0.357416	1.12283	0.352291
YN289	16.7273	30.8444	2.03249	5.33023	1.60989	5.06376	169.139	0.316441	0.0363126	-	24.5786	-	0.996058	6.49175	56.8726	0.00424929	-	0.395518	0.508423	0.0306788
XZ10	13.7836	41.9362	2.26163	5.41505	1.5347	5.07977	167.131	0.323218	0.0951021	7.00638	17.9139	0.0162434	0.224175	8.33199	36.8434	0.00677808	1.72869	0.265574	0.834297	0.195129
SC210	14.4019	23.9497	2.05316	4.79643	1.50851	4.78295	144.294	0.297842	0.0555753	8.09353	10.6227	0.0154944	0.182037	6.71645	26.5791	-	1.5827	0.238729	0.840575	0.264589
YN312	18.7107	21.8652	2.26436	5.62957	1.50789	5.23104	158.918	0.373569	0.061387	8.96015	28.1712	0.0137135	0.173376	6.84732	30.8091	0.0199778	1.86107	0.274064	0.966664	0.0925961
GS353	11.7233	14.9548	1.81894	4.6918	1.58978	4.30431	149.283	0.241606	0.0377741	-	17.6846	-	0.66642	4.88031	42.3456	0.00997597	-	0.376988	0.527208	0.0642089
SC106	16.0644	30.6998	2.4397	5.5578	1.62151	5.27734	183.341	0.363953	0.0655204	7.20944	16.0576	0.0130371	0.240893	6.78996	24.81	0.0103304	2.01946	0.378964	1.3299	0.192976
GS352	13.4567	35.0293	2.45115	5.87035	1.88409	5.4142	183.879	0.341249	0.0926185	7.14745	19.3522	0.0168109	0.27748	8.81245	29.8176	0.0114151	1.37485	0.350825	0.876332	0.176956
SC234	13.821	27.6369	2.20791	5.66345	1.50919	5.33844	174.038	0.300368	0.0721582	7.93785	16.3779	0.0143013	0.351074	5.96939	27.2738	0.00601912	1.79284	0.34316	0.983159	0.228695
YN295	17.014	39.1873	2.39486	5.8821	1.66325	5.42948	172.659	0.323009	0.0712287	7.62635	29.9835	0.0145176	0.261659	9.75438	28.5868	0.00436744	2.82473	0.317824	1.12874	0.25629
SC406	15.1346	39.6766	2.44255	5.7698	1.57262	4.92909	168.929	0.247125	0.0942284	8.22259	27.6749	0.0170975	0.338686	10.0624	33.524	0.0361847	1.97991	0.347464	0.97406	0.187018
GZ412	18.3192	46.8256	2.11063	4.90138	1.40274	4.79922	143.282	0.313272	0.0865663	4.54554	11.5928	0.0105184	0.225807	8.0952	23.8123	0.0104466	1.75294	0.341283	0.884597	0.753345
GZ266	16.0516	37.7314	2.44518	6.45898	1.57423	5.52954	146.662	0.264855	0.0548141	9.39069	31.303	0.017419	0.26409	6.81788	33.3958	0.00773323	2.92958	0.324535	1.1497	0.186386
YN300	15.6265	40.8612	2.26754	4.93516	1.55039	4.65655	147.557	0.293527	0.0833604	9.36414	24.7016	0.0106788	0.307384	6.62823	23.349	0.0133798	0.974553	0.280318	1.15642	0.0752661
GZ267	13.4854	32.2301	2.09868	5.08016	1.54239	4.91245	158.72	0.276931	0.0718612	8.84255	21.7063	0.0166535	0.121925	4.95274	28.4901	0.0126347	1.62764	0.204389	1.10165	0.0505995
GS350	14.8563	36.8928	2.15729	5.43864	1.58527	4.9786	147.393	0.251368	0.0592658	8.37633	22.6505	0.013096	0.185903	6.92586	27.2217	0.00549646	0.996225	0.282419	0.879949	0.334794
YN480	15.9461	19.8828	2.04412	5.21756	1.44746	4.998	148.26	0.230714	0.0835833	6.49093	24.619	0.0124076	0.116187	5.84099	23.9949	0.0849306	1.35637	0.254839	1.10316	0.110394
SC216	15.9608	31.5987	2.24168	5.40813	1.56695	5.22614	148.069	0.302678	0.144386	8.95747	41.5803	0.0199663	0.349836	9.09544	33.8384	0.0289787	2.52759	0.267712	0.895233	0.301987
YN308	15.021	22.3699	2.36759	6.14404	1.88507	5.44788	153.412	0.273271	0.105879	6.97964	60.0791	0.0203563	0.17053	6.33227	31.7696	0.0303355	1.32709	0.241501	1.03078	0.152172
YN291	15.6716	27.3134	2.3436	6.0614	1.60967	5.4989	165.444	0.275312	0.110223	9.22262	55.535	0.0170351	0.261209	6.82196	35.2951	-	2.00835	0.256541	0.895699	0.250535
SC409	15.0436	25.1817	2.38195	5.58049	1.66323	5.00154	142.25	0.29027	0.0908209	7.74928	17.2714	0.012082	0.183674	7.09188	28.7828	0.00984125	1.05134	0.234496	0.966791	0.176811
SC235	15.6997	23.7827	2.25394	5.79148	1.66542	5.17353	167.331	0.317495	0.116852	7.76173	45.288	0.0174154	0.304658	8.44075	30.4348	0.0287022	2.38082	0.250472	1.08089	0.237039
SC461	17.0072	26.8235	2.37096	5.73481	1.8834	5.56379	178.204	0.309567	0.0827278	9.58984	23.4177	0.0158486	0.264868	10.7341	33.1601	0.0143143	2.28134	0.329409	0.829255	0.0936273
SC462	15.7285	21.8291	2.41288	5.85276	1.72587	5.42814	187.36	0.371926	0.084391	9.47604	30.8954	0.0169126	0.487259	8.77326	32.2007	-	1.90082	0.335342	0.79164	0.092788
SC213	16.6264	22.7604	2.48043	6.06964	1.94975	5.59468	177.978	0.297254	0.0914237	9.62019	48.3059	0.0204749	0.335383	9.34218	34.9057	-	2.04143	0.325974	0.775379	0.164564
GS346	16.9941	19.1928	2.24677	5.94558	1.78683	5.57896	158.65	0.383339	0.0837179	10.1702	40.1389	0.0136018	0.321791	7.80497	31.6465	0.0346908	1.81932	0.281888	0.71028	0.386809
SC242	16.6248	29.9301	2.2904	5.76055	2.07614	5.7842	204.113	0.378508	0.11736	5.36197	25.1595	0.0142622	0.234209	5.8146	31.0192	0.0283329	2.59165	0.462505	0.696823	0.219346
GZ263	16.127	26.2182	2.60435	6.39001	1.93139	5.61059	207.665	0.438497	0.10813	9.70054	31.6188	0.0165942	0.175115	7.98547	30.641	0.0181386	1.51192	0.417922	1.03701	0.130899
YN292	15.937	32.3577	2.16945	5.16916	1.68961	5.49298	136.877	0.314283	0.086115	8.08	40.7181	0.0203773	0.352512	6.12257	29.3663	0.0168613	1.41173	0.252418	0.662321	0.135719
SC434	16.5829	25.6113	2.21199	5.60364	1.69587	4.9831	174.344	0.365392	0.0671438	9.67165	20.0435	0.0165264	0.290058	8.37852	33.3248	0.00967336	2.86195	0.363619	0.720597	0.100561
YN284	16.4834	14.2442	1.9895	5.12264	1.5206	4.7271	108.299	0.254342	0.0697276	7.15269	25.6474	0.0138432	0.303265	7.96814	28.3787	-	1.75561	0.174534	0.700901	0.0693973
YN303	14.7744	18.6966	2.21553	5.26438	1.76664	4.82766	129.158	0.29924	0.0607883	9.71583	13.6915	0.0156951	0.240486	8.46482	28.1035	0.0161685	1.61927	0.234527	0.718093	0.126192
YN282	14.4572	16.8828	2.14988	5.4646	1.73148	5.31639	151.863	0.328386	0.0763442	7.72237	19.3683	0.0158051	0.245034	6.41417	28.2493	0.0698925	1.81039	0.234875	0.72353	0.122558
SC439	16.4399	29.3479	2.11948	4.49554	1.72438	5.19679	204.323	0.444838	0.171426	6.83771	-	0.017259	0.246738	6.07524	21.302	0.0338406	0.945497	0.417192	1.51152	0.246085
SX-97	14.0196	21.6552	2.36808	5.6597	1.99898	5.13567	155.281	0.419001	0.103338	8.52543	58.7429	0.0184891	0.302349	7.50673	32.0188	0.0313033	1.72146	0.261357	0.956653	0.276598
SC246	14.0962	17.6003	2.42884	5.97371	1.59295	5.51783	157.336	0.390656	0.074397	7.48745	36.0119	0.0185146	0.31714	6.63459	27.6682	0.0223166	2.37894	0.341512	0.985119	0.100184
GZ271	13.1329	15.3363	2.18263	5.23135	1.71029	5.07906	112.442	0.301849	0.0652385	7.77749	14.6843	0.013561	0.132218	7.13933	25.967	0.0198069	1.80738	0.222025	1.00835	0.149175
YN281	13.7844	37.19	2.37938	5.62439	1.7944	5.24611	220.457	0.354473	0.122394	7.82834	30.6549	0.0235674	0.16951	7.50699	32.4088	0.0651176	2.48391	0.507071	0.954937	0.226436
SC424	14.4861	25.6703	2.14	5.48115	1.53823	5.18769	148.935	0.392777	0.106493	8.60964	16.2188	0.0197218	0.242977	7.00169	36.2062	0.00688813	2.78752	0.335652	0.882438	0.196188
SC433	16.4045	36.7772	2.20365	5.49062	1.62885	5.21637	190.608	0.301773	0.0950506	6.95049	36.3283	0.0151014	0.267834	7.24882	34.9108	0.0175935	2.13086	0.446171	0.829638	0.198708
SC465	16.8065	41.6638	2.2965	5.61848	1.57891	5.64126	174.035	0.4513	0.113192	9.22687	41.7441	0.0152211	0.336102	8.01315	36.2614	-	1.70815	0.442272	0.734559	0.23792
YN280	17.3836	40.0633	2.24126	5.05879	1.48425	5.19097	182.028	0.346934	0.101873	6.53913	37.1617	0.0159916	0.185587	6.59344	30.609	0.0218674	1.96096	0.36125	0.730669	0.23736
SC459	13.9994	20.0209	2.17656	5.42426	1.71546	5.58904	120.662	0.411723	0.0900388	10.3505	32.6827	0.0179456	0.284558	7.3035	30.8936	0.0104679	2.88231	0.273045	0.797487	0.46169
YN482	20.1848	17.9008	2.29991	5.37345	1.85191	4.86894	159.994	0.421874	0.0870797	7.92894	23.5091	0.0129711	0.183471	8.06148	31.6881	0.0144781	2.99824	0.29123	0.68479	0.0948488
YN420	14.9217	30.1152	2.18065	5.51445	1.7358	5.42882	157.795	0.561589	0.134287	8.22966	61.8082	0.0259304	0.30178	7.21264	32.4585	0.0588342	1.97587	0.358407	0.714426	0.196591
SC440	14.3563	19.7558	2.30345	5.12829	1.6673	4.89762	122.313	0.286301	0.090028	7.81341	33.0305	0.0170128	0.186854	6.14181	23.7098	0.0375282	1.67505	0.240143	0.758033	0.0739158
SC248	15.664	20.43	2.3151	5.74363	1.73618	5.18801	134.528	0.372354	0.0612461	8.74196	16.744	0.0144477	0.250503	7.63308	28.1296	0.0146955	0.802712	0.239616	0.95204	0.219242
YN44	23.5297	41.0822	2.2958	5.14208	1.6118	4.79899	199.862	0.329847	0.131666	9.54895	33.6087	0.0180416	0.234707	6.95547	30.4249	0.0270366	1.60781	0.3639	0.965402	0.292198
SC249	15.0705	15.5929	2.51765	6.28836	1.65453	5.41754	138.552	0.401417	0.0530689	10.1563	32.8274	0.0183444	0.241645	6.82445	34.4751	0.00936691	3.15737	0.258011	1.13519	0.0593441
YN283	14.6025	25.2873	2.23481	5.81847	1.66426	5.39441	159.221	0.349005	0.121142	6.2328	36.6008	0.0182041	0.302403	6.03072	36.1435	0.0233335	2.10827	0.314903	0.82075	0.136574
GZ264	14.1147	21.3394	2.30154	5.4693	1.57945	5.05105	123.378	0.407373	0.0783865	8.14371	29.0376	0.013558	0.33645	6.26668	32.1926	0.0232434	1.73619	0.279436	0.731781	0.0983934
YN469	16.9688	22.0723	2.13106	4.96252	1.76028	4.96182	133.926	0.319432	0.0687297	7.81729	31.9148	0.0119259	0.230915	6.848	29.4895	0.0205105	2.21049	0.243089	0.610645	0.2352
SC236	18.5265	31.8781	2.51076	5.98004	1.77249	5.33771	187.482	0.515106	0.0995403	9.03451	29.6575	0.0164454	0.398166	11.1222	40.1312	0.0202928	2.47467	0.376224	0.906462	0.153099
GZ259	15.6595	16.5364	2.30522	5.64323	1.58782	5.417	153.121	0.268321	0.0632475	7.40415	22.0301	0.0130311	0.274019	6.07978	27.2005	0.0135508	2.08489	0.272098	0.997702	0.0810316
GZ260	12.6191	23.1644	2.14479	5.11846	1.53103	4.7294	158.211	0.342217	0.0539852	8.54139	22.6963	0.0152209	0.295505	6.52076	30.3347	0.0183496	1.24918	0.446594	0.840892	0.0641581
GZ262	11.6705	20.4617	2.41142	5.7788	1.60774	5.54569	196.187	0.32652	0.0599041	9.43638	27.7217	0.0156805	0.149842	6.16144	32.7919	0.0163834	1.0378	0.495787	1.00506	0.0982601
YN478	16.715	20.1497	2.16508	6.12567	1.86951	5.51455	134.714	0.393896	0.085694	8.57864	24.9692	0.0203813	0.221956	9.08771	35.166	0.0583501	2.10616	0.316992	0.714042	0.0943806
GZ417	18.9779	26.1366	2.61922	6.00487	1.63929	5.26579	212.657	0.3166	0.0663997	11.1892	22.56	0.0144418	0.215797	7.93126	25.6979	0.0160359	2.69436	0.410921	0.944221	0.0584069
YN472	17.9009	23.6206	2.12064	4.68864	1.71126	4.8732	159.602	0.389473	0.0684903	7.18289	32.4437	0.0149166	0.274023	7.78423	26.1595	0.0726735	2.41793	0.394877	0.683899	0.244452
SC426	15.8989	40.9979	2.2776	5.42258	1.93995	5.2616	200.099	0.408944	0.151972	6.38948	58.6967	0.0200116	0.321763	6.03	32.931	0.0341021	1.42471	0.507879	0.625494	0.23771
531	17.9456	22.5518	2.03433	4.95818	1.59923	5.1216	151.314	0.445721	0.0785361	8.7638	13.0683	0.0160276	0.232314	8.74207	28.0119	0.0159652	1.97283	0.29081	0.740896	0.184143
SC464	15.4619	32.5233	2.23735	5.25119	1.70301	5.17611	162.139	0.359998	0.0972757	7.44133	37.9433	0.0184403	0.281797	6.85231	28.9644	0.0338784	2.62237	0.347044	0.553625	0.191662
YN468	14.4322	14.6032	2.06523	4.99804	1.58903	4.85841	159.626	0.411659	-	7.41607	41.5456	0.014697	0.248742	7.46736	23.3838	0.0176908	2.13252	0.312244	0.679497	0.269059
GS161	13.8857	25.5336	1.54994	4.81772	1.38232	4.87034	185.825	0.244222	0.133829	5.58754	41.8581	0.0145895	0.424315	4.80443	21.1186	0.0297081	0.725994	0.369373	0.554677	0.227595
YN475	14.5252	18.2179	2.09281	5.22501	1.69956	4.86124	119.009	0.402892	0.0760363	9.46648	18.9185	0.0212085	0.304265	8.65823	29.9499	0.0133139	1.5185	0.235361	0.739599	0.148914
YN479	13.088	20.1179	1.97126	4.89791	1.53446	4.60868	138.568	0.434588	0.0758585	7.7398	33.54	0.0170444	0.19535	6.04904	22.7669	0.0249786	1.89922	0.310068	0.686646	0.256076
YN311	14.1834	16.984	1.94819	4.86079	1.55578	5.01111	111.765	0.310683	0.0817423	8.28304	17.5608	0.0150741	0.285263	6.78261	29.7511	0.075586	1.54453	0.197085	0.684966	0.152872
YN476	15.7454	17.9057	2.21836	5.59247	1.63574	4.81306	138.929	0.355559	0.0459134	8.94025	21.3836	0.0174413	0.267708	9.19612	32.5777	0.00899435	3.555	0.356834	0.826973	0.215058
YN101	18.1025	28.8036	2.09259	5.0247	1.86745	5.10343	277.53	0.330538	0.0699456	6.4497	35.5783	0.0160793	0.211538	8.56074	25.1098	0.0184436	2.30831	0.498156	0.661327	0.279113
SC226	14.647	26.2822	2.23804	5.56944	1.75733	4.66793	199.194	0.314971	0.0615201	7.9448	51.6843	0.0192773	0.300082	7.37152	29.1701	0.0384937	1.79368	0.489961	1.11623	0.246544
SC237	15.868	28.3025	2.14235	5.02877	1.55867	5.11894	161.533	0.316443	0.065807	7.24111	19.1483	0.0156309	0.267948	6.43658	26.0173	0.0162946	2.28817	0.395805	0.85159	0.152955

## Sheet: Table S4. 2022 Danzhou
Table S4.The elemental concentrations of 199 Tartary buckwheat accessions grown in Danzhou in 2022.
Accession	B (μg/g)	Na (μg/g)	Mg (mg/g)	P (mg/g)	S (mg/g)	K (mg/g)	Ca (μg/g)	Ti (μg/g)	Cr (μg/g)	Mn (μg/g)	Fe (μg/g)	Co (μg/g)	Ni (μg/g)	Cu (μg/g)	Zn (μg/g)	As (μg/g)	Rb (μg/g)	Sr (μg/g)	Mo (μg/g)	Pb (μg/g)
XZ22	11.9821	44.7321	1.9334	7.52346	2.67346	-	244.319	0.731979	0.0509725	52.0541	23.1645	0.215819	0.686987	5.10086	56.3013	-	96.1888	0.668749	0.426388	0.0857906
JPN325	18.5502	52.1177	1.93029	5.91285	2.4473	4.57203	276.092	0.640899	0.0999301	24.6683	26.3377	0.0771751	0.29331	3.91406	39.0129	-	119.794	0.547588	0.617445	0.18338
NPL323	16.0386	42.0559	1.68215	4.3868	1.98224	4.54985	253.757	0.213387	0.0397009	47.2983	13.3165	0.719498	0.484902	5.39569	38.73	-	79.833	0.452057	0.298847	0.0941711
XZ13	17.9391	49.3346	1.47944	4.05414	2.1326	4.25726	260.489	0.374497	0.056651	56.9426	19.0894	0.809412	0.609043	5.23974	50.3013	0.000152135	46.8573	0.583435	0.0740336	0.352284
NPL320	13.6301	39.6428	1.61209	5.61229	2.3767	5.08382	265.344	0.503168	0.0557757	35.233	15.1762	0.135111	1.45455	7.60908	85.7512	0.00025709	106.761	0.611346	0.548458	0.177893
XZ316	14.5988	46.2326	2.19426	7.05114	2.5697	5.70938	276.704	0.55796	0.0571423	36.312	23.3177	0.21476	0.459234	5.64637	59.9613	0.000140865	99.0147	0.765071	0.434591	0.166735
XZ315	15.0418	39.0803	1.82322	4.87775	2.19313	4.62232	239.571	0.259438	0.102553	26.4336	12.7416	0.14094	0.482288	5.31779	47.1749	0.000753564	56.0564	0.652012	0.667846	0.224263
XZ318	12.865	51.396	1.61139	6.22731	2.41726	5.68723	356.526	0.267079	0.0814336	48.2194	39.2527	0.133117	1.78004	5.31011	47.623	0.00268396	138.766	0.799406	0.675094	0.484756
SC247	14.756	35.0943	1.80096	3.94731	2.12174	3.61406	186.463	0.299327	0.0472554	20.0462	13.9037	0.191397	0.2641	5.26536	46.7359	0.000260285	61.1314	0.52466	0.64289	0.126421
XZ14	14.2097	34.3226	1.8963	5.27449	2.25072	4.84678	218.248	0.337556	0.0462225	7.48971	20.2565	0.0172725	0.135202	7.09576	26.8836	0.000471651	1.43009	0.381039	0.503085	0.136525
JPN333	22.2339	57.951	1.43075	4.38344	2.15448	4.69457	313.821	0.446937	0.0677158	51.1108	9.15945	0.847763	0.787149	5.00081	43.1932	-	110.411	0.471773	0.355622	0.227043
XZ17	14.6881	41.103	1.30749	2.89074	2.35304	-	360.08	0.133803	0.084395	35.7124	22.1865	0.752373	0.628919	4.56381	37.5389	-	80.0432	0.484621	0.197312	0.308055
XZ20	10.6607	26.2989	1.61544	5.93477	2.01843	5.50561	239.953	0.515463	0.0441904	40.2831	19.0691	0.410414	0.493656	4.11946	40.3286	0.000315965	106.01	0.421986	0.52238	0.07388
SX-337	15.8893	46.3119	1.63393	4.00033	2.20425	4.34309	214.974	0.256935	0.054255	36.0517	14.4164	0.940425	0.590138	6.00494	68.0506	-	94.1807	0.423906	0.493296	0.0959805
HB91	17.659	46.6267	1.76028	5.5356	2.48412	5.26813	310.004	0.326903	0.0436529	76.5858	12.1553	1.77446	1.41519	8.74485	77.3573	-	55.4398	0.822131	0.14592	0.230397
HB71	21.1344	42.6944	2.16618	6.81212	-	6.52328	381.77	0.300702	0.0515462	64.5756	26.3213	1.14354	1.90607	-	108.233	-	88.7437	0.993569	0.271522	0.133154
JX252	22.8822	54.0931	1.70387	4.775	2.38543	4.73254	251.754	0.331252	0.0492571	50.3414	16.0097	0.362559	0.625058	6.24511	54.2218	0.000324631	77.5963	0.554063	0.383317	0.127561
XZ94	18.9891	49.8076	1.57593	5.93293	2.39558	5.24641	319.846	0.365314	0.0536348	53.305	26.6567	0.61427	0.723143	7.12682	61.0593	-	82.7764	0.695884	0.309241	0.164428
HB73	16.8838	34.3136	1.76558	5.361	2.38701	4.60159	299.685	0.358479	0.0314863	38.061	11.7558	0.795698	1.08771	6.63241	68.0145	-	46.0917	0.909449	0.545042	0.0839287
SC428	21.9843	48.2443	1.32794	2.66373	2.34915	3.39047	201.776	0.150714	0.0416741	20.2528	9.35846	0.299269	0.691803	5.81296	61.4841	0.000312062	93.0161	0.561428	0.373098	0.107107
HB68	11.0482	30.6508	1.32876	4.28557	2.27134	4.28932	239.756	0.425644	0.0506346	39.9125	20.92	0.609258	0.626009	5.11675	62.1079	-	87.041	0.480398	0.0891928	0.189865
GS185	21.7873	54.8912	1.52089	3.24996	2.26493	3.74075	228.851	0.152829	0.0455285	31.9747	11.5808	0.509235	0.67158	5.60034	61.8993	-	62.9752	0.724815	0.119326	0.118624
HB395	20.5649	43.1961	1.55169	2.90294	2.53927	4.01536	219.835	0.14029	0.0668322	25.8799	19.9965	0.678459	0.673462	6.65873	59.5916	-	91.4815	0.575643	0.186386	0.135183
RUS547	27.8464	51.5527	1.50189	2.89162	2.63147	3.71484	302.447	0.152657	0.0956406	23.8129	14.0703	0.480533	0.804041	7.19793	95.5557	0.00112062	71.8452	0.598261	0.210435	0.125644
GS163	13.1636	44.4605	1.62628	3.61003	2.28756	4.08803	293.462	0.334909	0.0499069	33.713	12.5936	0.355604	0.746606	5.45423	67.3582	-	76.7203	0.487962	0.156938	0.0633058
GS344	22.2063	50.0658	1.81675	4.08625	2.37638	4.73464	282.917	0.259523	0.0405606	32.2685	11.5327	0.330393	1.08388	7.09371	100.302	-	88.7371	0.636926	0.68309	0.10773
USA527	22.9745	48.1547	1.66291	3.99307	2.39006	4.14224	269.829	0.243279	0.0543509	27.8975	10.9189	0.128013	0.918112	5.32115	64.4739	-	77.7485	0.512478	0.399959	0.129088
SX-28	17.3378	46.7377	2.14455	5.56609	2.19497	4.78489	348.182	0.447658	0.0655577	9.15131	17.8472	0.0213971	0.188517	6.32043	26.0768	-	1.53875	0.680551	0.970649	0.224263
sx122	16.8601	39.8564	1.69002	6.05552	2.24857	4.83133	302.22	0.323658	0.0409877	59.3544	16.7111	0.830945	0.639014	4.62333	63.3357	0.000387459	82.6591	0.617367	0.31089	0.0957895
GS192	19.0423	50.436	2.07906	6.66153	2.22818	5.76298	289.668	0.534762	0.0579254	56.4191	16.3607	0.660814	0.692186	5.75536	64.5295	-	134.814	0.620465	0.481943	0.106128
HB81	17.6751	56.4102	1.90651	5.53953	2.02983	4.91302	345.542	0.342312	0.0394355	31.8527	16.5142	0.220619	0.335974	3.76053	37.4278	0.0132023	112.999	0.599952	0.399221	0.12605
GS359	16.1513	55.116	1.45963	3.74222	1.99476	4.03877	359.994	0.25394	0.0345289	41.6889	17.4536	0.865535	0.598382	5.23443	113.344	0.0399961	60.0065	0.719379	0.0924321	0.101021
QH8	19.5616	51.0034	1.34202	3.3854	2.34949	4.10388	320.914	0.201927	0.0651273	48.2912	14.8248	1.23694	0.857239	7.63968	82.3618	0.00168042	80.5906	0.703357	0.0907408	0.179532
HB70	19.179	67.0721	1.44662	4.20156	2.43979	4.56223	349.188	0.590399	0.0985606	53.816	30.238	1.3342	0.965873	6.45775	80.7311	0.00104087	93.6976	0.64346	0.114998	0.32852
HB76	15.5502	46.0564	1.66441	4.58752	2.02472	5.00205	267.923	0.365199	0.0381382	40.1601	11.7227	0.906511	0.774306	7.28185	82.9736	-	68.6285	0.618184	0.0982256	0.108371
GS179	20.4059	43.3991	1.34813	3.43314	2.03469	3.79768	293.218	0.254779	0.0358443	46.7771	11.8267	0.697948	0.590515	5.36591	47.7526	0.000527935	78.9732	0.610164	0.111994	0.0996157
GS193	18.2305	38.8515	1.64457	4.17972	2.28783	3.96774	208.557	0.22134	0.0573692	39.3527	11.4227	0.961295	0.670059	6.04056	65.7105	0.000341764	56.0702	0.530491	0.0694671	0.113847
JPN334	21.0744	54.3547	1.45689	2.75056	2.11104	3.52787	257.7	0.273469	-	32.2223	15.3615	0.763928	1.27121	5.9423	58.5279	0.000313978	79.5146	0.558841	0.147881	0.125248
HN403	16.9544	35.6535	1.20268	2.47656	2.2259	3.12237	247.364	0.154985	0.0405628	30.114	12.7716	0.726156	0.667622	4.40655	50.581	-	75.3067	0.428013	0.13723	0.0914363
USA537	25.7182	45.2668	1.33364	2.98997	2.37204	3.65947	247.657	0.16627	0.0394529	37.9872	5.10294	0.584408	0.73447	4.53893	48.0459	0.000152951	102.257	0.473686	0.101824	0.120981
AH251	23.7667	49.3725	1.16951	2.57593	2.31047	3.48467	250.802	0.147569	0.0524931	38.924	8.92647	0.785826	0.681658	5.00554	54.8689	0.000564141	74.7738	0.627953	0.072604	0.253975
GS349	17.4394	49.1309	1.99876	5.98216	2.33331	5.7144	276.726	0.460774	0.0561257	60.8578	18.2949	1.28623	0.936053	6.60226	73.7231	0.000384117	78.5168	0.652025	0.26235	0.187636
HB86	15.1786	52.6311	1.6441	4.73514	2.26045	5.07876	292.835	0.513032	0.0621708	54.7823	20.5255	0.765197	0.723985	6.42025	67.0379	0.000186086	75.4928	0.691977	0.245821	0.191013
sx118	18.2061	38.118	1.57712	3.87494	2.17103	4.08648	255.574	0.269282	0.0408967	36.4284	10.3194	0.91541	0.975597	6.34702	84.3921	0.000344533	56.6633	0.538999	0.447811	0.153808
SX-29	16.4907	57.4098	2.00826	5.83247	2.37972	5.10599	241.454	0.653004	0.0663686	10.1803	21.6184	0.0219279	0.219786	5.15609	31.0076	5.06791e-05	1.03996	0.698268	0.629322	0.168183
QH369	17.3498	43.6789	1.91402	5.36392	2.21876	4.82201	231.365	0.413696	0.053096	36.0743	16.8323	0.652319	0.489062	5.0338	47.9486	-	121.447	0.533594	0.43945	0.165285
sx137	21.608	49.744	1.2255	3.83954	2.51902	3.83604	214.34	0.300757	0.0559231	82.1067	11.0793	-	0.907082	5.22946	51.1907	0.000128952	97.6705	0.403636	0.0894689	0.23513
sx123	19.8487	44.4386	1.70106	4.05997	1.9293	4.00913	287.514	0.357029	0.0407255	29.8658	22.4146	0.696285	0.705648	6.62123	74.9507	5.015e-05	72.1585	0.562488	0.292344	0.211825
GS178	16.0355	34.7512	1.55373	4.41173	2.00692	3.93939	246.21	0.550985	0.0442309	30.4091	19.6709	0.61279	0.573765	4.39689	51.0356	2.17701e-05	48.5895	0.463536	0.0778203	0.167233
HB399	22.3078	-	1.43178	3.16774	2.37888	4.02578	291.748	0.175908	0.0703599	30.0348	10.9511	0.420972	0.689193	5.72959	52.4529	0.00408407	98.2537	0.574088	0.441026	0.242357
NMG2	22.0906	41.9788	1.76322	4.00481	2.55046	4.59932	248.441	0.452597	0.05271	42.6949	12.471	1.6016	1.04566	6.37927	68.3871	0.000343466	95.7031	0.55797	0.535591	0.196093
SX-30	24.5334	43.9493	1.46392	3.32821	2.24968	3.8244	237.781	0.254294	0.0534652	20.5972	11.5678	0.410543	0.694902	6.71082	81.4852	0.000367771	67.8752	0.516931	0.73511	0.163739
sx138	25.2254	49.4084	1.22686	2.84811	2.31011	3.67214	250.63	0.227289	0.0539223	47.4842	12.5853	1.93691	0.794933	5.89033	49.3036	-	80.1466	0.464867	0.192488	0.203734
sx144	23.7499	58.0092	1.67175	3.79949	2.26609	3.87443	302.165	0.31674	0.0711796	23.0962	12.8133	0.379758	0.359385	4.61484	42.8633	-	49.797	0.633266	0.593191	0.225356
QH362	19.4065	37.9106	1.53554	3.63007	2.34502	4.67502	287.488	0.300317	0.0394545	38.8817	9.22235	0.995228	0.754542	6.68578	70.3391	-	82.5355	0.54017	0.30549	0.136323
SX-23	16.5979	29.644	1.45483	3.95696	2.12919	4.1678	219.118	0.220172	0.0349821	36.275	7.47014	1.08996	0.830465	5.51182	68.5174	7.65475e-05	78.0513	0.456609	0.543951	0.15854
AH379	22.9795	37.5774	1.57863	4.13977	2.04443	3.82841	259.374	0.186038	0.0413674	43.9979	10.3297	0.280312	2.95717	5.09227	52.9138	0.00033702	120.571	0.794053	0.253489	0.180062
HB400	17.563	36.5832	1.71772	5.25176	2.13985	4.76224	241.752	0.633592	0.0638766	36.7837	35.4866	0.572119	0.938796	6.04182	50.2029	0.000268006	59.4096	0.667107	0.32252	0.192897
SX-25	19.3526	36.4478	1.57959	4.6768	2.10645	4.61337	243.214	0.655006	0.0471225	41.9146	14.8081	0.696362	0.653029	5.58922	62.5132	0.000114546	89.0364	0.5606	0.268428	0.159471
sx150	17.9482	41.3232	1.91498	5.14651	2.29371	4.31659	289.182	0.362418	0.0646189	29.5529	15.4266	0.412001	0.335519	4.54541	44.5874	0.000680678	130.51	0.521155	0.466868	0.198904
sx151	15.2065	35.8582	1.69497	4.84108	2.23658	3.83982	261.748	0.486054	0.0976318	33.804	14.5417	0.501448	-	4.68254	52.4291	-	108.057	0.657512	0.231972	0.164942
SC220	15.7816	44.0608	1.48167	3.6525	2.41081	3.86471	242.743	0.406414	0.0613716	41.6442	21.6427	0.818803	2.68701	5.29898	50.6975	0.00181476	109.631	0.554522	0.201142	0.239819
GS345	16.2111	56.441	1.72424	4.84479	2.23044	4.375	414.442	0.317657	0.106823	40.9882	20.3367	0.306774	0.488619	4.23385	58.6302	-	102.577	0.829842	0.265112	0.317576
GS194	14.6155	30.1813	1.75561	5.27031	1.90564	4.39693	272.45	0.542015	0.04019	38.3406	15.0516	0.426442	0.571125	6.07341	74.6352	0.00095277	53.5631	0.55109	0.406658	0.117503
HB402	23.1319	43.5255	1.46599	3.13874	2.29158	3.69171	298.465	0.145373	0.0784272	24.623	18.9798	0.329855	0.559489	4.84607	43.9957	0.000729738	71.7292	0.457452	0.229952	0.251951
NX6	15.9265	39.5916	1.62913	3.6182	2.08523	3.94877	252.114	0.297574	0.051425	27.4517	15.626	0.469568	0.586651	6.12325	87.25	0.00149299	60.639	0.555714	0.168067	0.140762
SX-34	16.3462	41.4997	1.68162	3.82736	2.04067	3.84468	285.831	0.308646	0.0582322	28.6531	32.1421	0.511707	0.785652	6.07772	75.7797	0.00150994	70.9104	0.640252	0.313837	0.193665
SX-37	12.5476	44.6114	1.76849	5.16558	2.03559	4.846	231.57	0.420099	0.0483904	43.5946	18.9802	1.39525	0.976771	5.18924	61.5173	-	54.121	0.573067	0.252439	0.178606
SX-38	16.1766	38.4535	1.49167	2.77265	2.17518	3.79698	303.088	0.0907252	0.0465988	23.1313	10.6694	0.303953	0.593537	6.80699	79.8605	0.000738504	74.8365	0.574382	0.215396	0.27115
SX-41	16.9563	38.4061	1.70805	3.93369	2.24862	4.33252	269.926	0.256313	0.0362566	33.4849	13.3796	0.327045	0.713087	7.29977	62.802	0.00130156	58.5671	0.548842	0.299372	0.150391
HB90	10.4862	31.6592	1.48467	4.66753	1.83359	4.43093	216.962	0.333553	0.0498852	33.4308	19.3563	0.44392	0.786341	4.59511	52.4233	4.12465e-06	65.446	0.472819	0.496634	0.169105
HB83	12.0285	55.0319	1.46871	5.07107	2.37644	4.9258	345.842	0.246221	0.073556	43.1992	16.2467	0.314516	0.524198	5.50218	59.6095	0.000249184	71.1302	0.598166	0.418455	0.348848
sx146	16.2736	52.8861	1.47203	4.54104	2.20877	4.55706	340.829	0.251151	0.0940044	39.6208	24.7541	0.399686	0.766248	4.83591	52.9667	-	76.7628	0.5696	0.435082	0.322977
QH361	16.482	35.7492	1.53515	4.06978	2.15781	3.96483	276.241	0.29179	0.0519979	31.4566	19.4473	0.186678	0.58306	6.12008	63.201	0.00396002	75.8143	0.45676	0.638818	0.258306
HB63	13.5151	37.2406	1.66648	5.08598	1.95048	4.91066	315.801	0.302048	0.0488987	40.4765	29.8229	0.25917	0.627953	7.7539	74.3215	0.00520453	68.6867	0.689379	0.370359	0.283195
SX-342	14.3055	45.5589	1.80796	4.70119	1.9387	4.64116	335.748	0.473702	0.0818601	44.1575	56.6354	1.19368	0.462685	5.23043	49.6602	0.00515033	74.1237	0.721562	0.377544	0.297749
QH373	11.4984	56.9021	2.09259	6.2877	2.39224	6.3879	288.968	0.400282	0.0489325	13.7146	31.2322	0.0779517	0.0784421	7.58959	67.3089	-	83.005	1.09347	1.04614	0.208052
SX-96	12.7838	48.265	1.70985	4.99842	1.90544	4.4897	264.445	0.493383	0.0541741	34.3449	31.4484	0.166077	0.709879	5.2517	64.7148	0.00668041	92.4356	0.508684	0.360338	0.201299
QH375	9.98686	40.5728	1.81339	6.12848	2.21619	5.23828	296.813	0.411597	0.0697923	38.7539	25.3629	0.185144	0.912682	6.11617	59.3313	0.00321857	125.978	0.522097	0.345577	0.258529
HB389	11.6765	39.13	1.88883	4.866	2.1961	3.91598	301.682	0.179356	0.058694	12.3331	18.6107	0.0281592	0.322485	5.18196	46.8775	-	159.911	0.552513	0.554731	0.258678
HB383	20.9882	74.3267	1.55192	3.07955	1.98422	3.52243	339.405	0.130582	0.0759545	22.3577	19.1181	0.212849	0.801191	5.697	62.0678	0.000259085	91.4235	0.800777	0.397766	0.359972
SC443	23.909	49.613	1.4766	2.89816	2.01204	3.48271	351.249	0.226364	0.0966209	25.8707	21.1246	0.200896	0.738404	5.08453	57.0044	0.00211423	97.1928	0.642644	0.420036	0.298424
HB385	17.1464	34.792	1.38773	3.38513	2.22897	3.87029	281.69	0.243029	0.099824	37.3889	-	0.170498	1.06376	5.39391	54.6671	0.00110304	135.698	0.458241	0.547405	0.256452
QH374	12.3546	34.1501	1.79829	4.3803	2.20081	4.0422	221.837	0.33486	0.0550295	26.9277	9.05428	0.109048	0.642632	5.3785	51.6046	0.000519632	79.9429	0.377719	0.789895	0.337884
HB398	11.067	42.1246	1.78151	4.47428	2.13447	3.95852	405.057	0.237707	0.0639949	24.6796	21.7082	0.078546	1.13036	5.67584	50.5231	0.000203136	113.262	0.519737	0.575756	0.174531
HB386	15.0996	55.3859	1.63481	4.27873	2.16955	4.32112	288.729	0.418955	0.113276	33.8273	25.1721	0.273338	1.06899	5.43479	50.6227	9.64008e-05	93.5111	0.524589	0.354562	0.549489
HB391	12.8977	43.5206	1.48777	4.53668	2.07252	4.22711	290.66	0.299852	0.070037	37.7761	21.1756	0.186345	1.34357	4.27511	51.1177	3.07574e-05	89.9217	0.448575	0.223882	0.5105
sx154	13.7628	41.0678	1.80391	4.74888	2.09097	4.28635	266.611	0.42322	0.0534738	37.7752	15.3872	1.0816	0.509122	4.76055	51.5836	0.000248735	83.831	0.48764	0.284169	0.296437
sx156	15.8478	36.8686	1.86528	5.06964	2.06567	4.76152	264.868	0.273931	0.066648	35.579	43.4121	0.842442	0.344339	4.21674	43.4337	0.000384599	66.8852	0.482843	0.374031	0.115991
HB387	16.3865	51.8277	1.44754	3.03132	2.2821	3.78322	287.755	0.123346	0.0727598	23.7267	35.2981	0.267274	0.48201	4.20023	50.8049	0.000336369	82.5465	0.583348	0.221466	0.210563
HB396	15.1884	45.8176	1.89557	4.49606	2.01745	4.19813	215.011	0.341168	0.0466935	24.1862	12.7309	0.44287	0.393584	4.69973	52.3358	-	83.3099	0.497547	0.370848	0.169713
GS348	15.6408	42.757	1.95572	5.72327	2.10599	4.95303	302.334	0.387988	0.0768228	7.98725	30.8371	0.0181544	0.187393	9.82583	40.1038	-	3.77697	0.49779	0.558852	0.0863489
HN404	12.0444	33.0341	1.75026	4.64543	1.88418	4.2952	203.599	0.298125	0.0472767	39.5397	13.1174	0.403006	0.501118	4.23251	47.7415	0.000834387	66.8067	0.285032	0.667187	0.175749
GS176	12.1829	41.432	1.62554	4.60032	2.07132	4.30539	231.674	0.31961	0.0578263	43.9396	33.3916	0.503993	0.66821	5.25168	59.246	0.000707017	75.465	0.379496	0.394832	0.267227
QH198	13.0685	35.6143	1.62298	4.29385	1.74019	4.46459	252.753	0.380787	0.0285846	34.6753	15.3504	0.406518	0.573229	5.42405	59.1619	0.00027649	86.6778	0.570008	0.611586	0.107556
sx131	15.6962	48.1204	1.61662	5.57075	2.21368	5.39217	279.582	0.26668	0.101044	46.1682	36.0818	0.304475	0.680817	5.45348	58.4622	0.00116957	146.063	0.758686	0.356235	0.0963067
sx136	15.1123	53.3507	1.67049	4.80316	1.98948	4.38808	280.814	0.343852	0.0510767	46.7329	20.5086	0.448508	0.677703	4.67726	105.756	0.0370355	89.2268	0.513373	0.331408	0.126233
SC450	20.5138	-	2.16015	6.98869	2.63309	6.09879	-	0.801379	0.0681174	47.7478	27.5761	0.308803	1.23839	5.30726	73.4457	-	169.904	0.942491	0.515961	0.119793
sx159	14.6467	58.1763	1.86891	4.83936	2.13291	4.41665	294.612	0.672114	0.0696787	43.9355	28.5347	0.53152	0.555412	5.2056	47.0845	-	108.473	0.492277	0.263055	0.259109
SC455	11.4625	33.0398	1.68235	5.25507	1.98935	4.67195	215.871	0.498382	0.0558365	43.2862	26.5824	0.444465	-	5.19524	61.3748	0.000558173	86.8795	0.485855	0.319747	0.104155
SX-114	11.6887	42.1801	1.63946	5.00862	2.25704	4.76309	253.188	0.440732	0.0529888	53.7656	16.7935	0.828847	1.06767	5.03386	58.2939	0.000825245	108.43	0.541073	0.30996	0.124311
GZ261	14.0433	37.818	1.96838	5.73387	2.2149	4.66096	317.66	0.796075	0.0480616	46.0001	16.2763	0.52072	0.581857	4.32855	49.5743	-	139.144	0.461335	0.409615	0.096628
GZ411	14.1661	38.3342	1.99321	5.77968	2.1673	5.3867	246.055	0.438801	0.0644194	10.3403	26.1042	0.0235209	0.234817	6.69789	34.5067	-	3.10859	0.493624	0.43238	0.373037
sx139	20.4011	70.9854	1.43458	3.12879	2.23837	3.83036	393.592	0.132346	0.0723853	41.7701	19.6251	0.640873	0.800249	5.06662	49.4839	-	98.0962	0.659393	0.277875	0.178499
sx155	18.7324	52.6228	1.31065	3.89522	2.09682	4.13485	296.724	0.286271	0.0575989	55.6222	20.4618	1.03198	0.854522	4.72857	53.4508	0.000219638	85.48	0.641336	0.247376	0.155401
sx134	17.5892	48.7206	1.267	4.61729	2.27415	4.71425	330.67	0.29499	0.064182	56.1398	20.6764	0.391116	2.72688	5.05849	66.5001	-	139.167	0.596609	0.439575	0.176697
sx140	17.1496	50.2888	1.32661	4.73926	2.09453	4.76497	360.327	0.32542	0.0818531	79.2214	24.3395	1.40971	0.915654	5.11817	55.0883	-	145.861	0.747713	0.18251	0.13788
GS167	12.7387	43.9981	1.06744	4.40868	2.05085	4.94751	323.016	0.4133	0.0652691	52.7927	18.1945	1.49882	1.05945	4.60913	67.7503	-	144.839	0.531725	0.430297	0.12678
sx124	15.8991	41.9793	1.67675	4.24163	2.26437	4.03674	293.605	0.417883	0.111685	31.1386	39.499	0.286592	0.575239	5.54266	57.2936	-	107.772	0.545703	0.388452	0.160608
SX-35	12.7936	32.7426	2.1404	6.06127	2.07146	5.26519	243.406	0.677299	0.0583505	9.49193	17.7079	0.0161506	0.095796	6.08196	34.3799	0.000364438	3.16442	0.390528	0.892028	0.11808
SX-51	10.7571	29.3182	1.72928	5.14376	1.91213	5.04886	261.419	0.368654	0.0512498	30.2161	18.4722	0.18974	0.444875	5.181	56.6137	4.63118e-06	106.482	0.618696	0.547728	0.0825829
SX-43	11.3503	36.7608	1.71284	4.79243	2.02013	4.78514	276.524	0.367029	0.0416029	29.872	13.3135	0.184966	0.381023	4.81978	49.8981	0.000200414	105.275	0.400276	0.52872	0.117402
sx135	13.6456	36.5209	1.71306	4.29326	2.11978	4.00816	284.059	0.313653	0.0564164	30.8571	12.6357	0.327182	0.45665	4.53798	45.433	6.95234e-06	96.6893	0.410345	0.386109	0.564595
sx152	16.0764	39.188	1.53956	3.75841	2.22895	4.22701	342.426	0.35758	0.0943377	30.6258	34.348	0.361647	0.4585	4.75876	45.7064	0.000631912	86.1711	0.529484	0.190985	0.394442
SX-27	15.9246	30.2799	1.48219	3.69496	2.06732	3.84414	245.739	0.276076	0.0585388	52.2085	25.5414	0.938835	0.710357	4.67649	48.4222	0.00026557	84.3668	0.528478	0.202934	0.119797
SC451	15.3238	35.2766	1.83961	4.49501	2.01609	4.35084	213.401	0.298122	0.0593016	42.0149	21.815	0.768035	0.780005	5.06839	48.1055	0.000211151	99.4158	0.472249	0.231122	0.105296
HB58	12.5358	46.4057	1.20438	4.04061	1.95724	3.79984	251.324	0.259379	0.0479515	52.5974	27.1682	0.991709	0.628081	3.95265	50.7704	0.00037446	74.3432	0.614309	0.124194	0.060747
SX-49	14.0822	31.7701	1.48731	4.61093	1.86644	4.59605	292.232	0.222402	0.0450529	58.9979	20.3086	1.24521	0.491334	5.18049	67.4682	0.000142216	61.196	0.547461	0.118347	0.0906536
SX-48	17.7955	32.3933	1.46401	4.66072	1.97797	4.67894	292.777	0.528283	0.0420778	78.2834	19.9697	1.31601	0.737794	5.74372	67.207	0.000240208	77.4398	0.662511	0.339057	0.510054
HB65	12.6158	50.5877	1.78732	5.95812	2.2871	5.35847	239.599	0.411851	0.0776077	33.8742	20.0154	0.287481	0.480534	5.25259	57.5585	-	98.8501	0.693328	0.646676	0.100469
GZ253	14.7979	41.5368	1.68586	5.88925	2.22097	4.74539	223.771	0.37242	0.0468371	48.3717	19.4658	0.266502	0.45623	4.73683	46.4145	-	110.178	0.437645	0.47765	0.0960604
SC460	18.4812	41.1603	1.29435	2.43851	2.38931	3.62352	240.501	0.112756	-	15.708	16.8649	0.133361	0.596237	4.45045	44.5723	-	62.2397	0.480911	0.278872	0.100024
SC208	15.797	38.5498	1.62413	3.7499	2.48793	4.22122	241.957	0.32132	0.0268919	25.6052	7.54537	0.195446	0.610522	5.5064	53.256	-	70.2871	0.429715	0.336997	0.0595625
GZ414	17.7526	59.8106	1.44433	3.0246	2.46638	3.89468	320.285	0.209526	0.0407077	23.4607	8.32143	0.303838	1.28272	5.29815	55.6218	-	122.293	0.594672	0.573485	0.111172
SC223	20.5182	56.6974	2.04905	5.9032	2.85893	5.93514	225.749	0.307462	0.0454143	61.4224	16.3803	1.53204	1.35978	6.49848	73.6267	-	66.5997	0.731514	0.667915	0.0934415
SC205	18.7812	47.8921	1.38115	4.83078	2.03847	4.53746	205.004	0.295745	0.0509936	50.2649	8.74364	1.10838	0.600251	3.99783	38.662	0.00440489	64.7187	0.345323	0.160588	0.0793496
YN483	18.7743	37.8293	1.50183	3.87768	2.33303	4.00246	275.154	0.20514	0.044719	46.5468	6.51102	0.726277	0.638455	5.11848	52.9226	-	75.1417	0.447307	0.229011	0.131893
SC219	14.5145	38.2274	1.28466	3.58351	2.13127	4.04965	199.629	0.191811	0.0478365	42.2701	14.4982	0.689665	0.764649	4.68491	52.2116	7.81669e-05	93.8652	0.37598	0.440646	0.150633
SC485	15.1529	48.6983	1.46219	4.16592	2.14551	4.23152	269.844	0.380941	0.0507558	43.4568	24.0881	1.1322	0.642442	4.53822	48.084	0.000152763	60.758	0.580507	0.524182	0.140595
YN289	18.9854	33.6205	1.78895	5.48988	2.18362	4.85352	286.889	0.613174	0.0510257	45.4689	25.3268	0.584239	0.915574	6.11217	53.3148	0.000390897	57.5585	0.574493	0.38368	0.189349
XZ10	18.4671	37.463	1.76719	5.16362	1.94805	4.38473	277.872	0.50091	-	32.7381	26.8418	0.32371	0.497836	3.98041	53.0048	0.00020411	101.47	0.64812	0.398851	0.201305
SC210	16.0117	39.2503	1.57374	4.10496	2.14696	4.0161	295.027	0.431276	0.0583857	45.5508	12.6093	0.663016	0.462672	4.90352	44.3304	-	91.8273	0.493764	0.180102	0.222861
YN312	14.5887	29.1686	1.65395	5.44349	2.00726	4.4107	237.583	0.603166	0.0585966	46.32	25.7316	0.161384	0.956092	5.86952	53.017	0.000427586	127.161	0.462394	0.408275	0.17339
GS353	11.1101	29.2196	1.54865	4.41276	1.9402	3.91005	216.807	0.419284	0.0581459	37.2366	24.1912	0.521588	0.506857	4.60592	44.1288	-	82.7458	0.466269	0.252856	0.140859
SC106	15.1824	32.7676	1.82885	5.26265	2.09563	4.93153	249.002	0.426783	0.0797722	45.3949	20.9639	0.610646	0.908618	6.02186	53.3597	0.000811441	78.9425	0.478214	0.653435	0.120931
GS352	17.1389	53.1111	1.79667	5.28432	2.29883	5.28782	324.576	0.384517	0.056847	46.9611	11.2037	0.723507	0.90345	5.40813	53.6951	-	99.8971	0.64817	0.425015	0.562357
SC234	17.6107	41.8798	1.12753	2.95903	1.98935	3.89352	280.163	0.174879	0.123688	79.3761	47.5524	1.65752	0.525255	4.21784	36.1682	0.00271512	113.559	0.679241	0.240877	0.404435
YN295	16.4995	46.3311	1.82914	5.69752	2.32117	4.95541	245.999	0.294422	0.0413745	40.9233	15.5993	0.367169	0.800415	5.52274	53.4029	0.00190538	101.378	0.428206	0.465507	0.264176
SC406	10.6499	32.9682	1.33251	4.30972	1.73682	4.03607	226.061	0.203599	0.0366438	41.5386	15.9999	0.423938	0.696796	4.93349	44.4499	0.00218236	90.6096	0.371522	0.287153	0.172038
GZ412	12.2187	-	1.46334	4.90124	2.10202	4.78834	262.85	0.235838	0.0566482	58.0547	27.2768	0.295978	2.4768	6.20599	58.7967	0.00557195	126.784	0.5503	0.464975	0.261245
GZ266	18.4468	38.8306	1.701	3.40435	2.28086	3.67556	275.716	0.219082	0.053162	23.2006	21.2266	0.258836	0.810259	5.382	59.4041	0.018634	68	0.564454	0.748909	0.296968
YN300	20.4927	57.3915	1.87064	4.2924	2.3678	3.97436	302.32	0.180505	0.0918404	30.4575	28.6847	0.167965	0.983927	6.22417	63.8308	0.000546631	123.916	0.985178	0.748743	0.668996
GZ267	11.1682	45.8119	1.73541	5.37108	2.03278	4.68513	273.478	0.170945	0.0517878	46.2692	33.9398	0.117038	1.05811	4.59807	54.1919	0.000570036	111.387	0.471782	0.770245	0.315719
GS350	11.5655	39.3725	1.82093	4.67867	2.37163	4.38658	300.925	0.373724	0.0606904	23.1545	11.0962	0.104242	0.664699	6.48986	49.321	0.000225374	84.2227	0.55124	0.805427	0.218511
YN480	10.7422	27.6886	1.47052	3.62259	1.89707	3.42427	226.236	0.176615	0.0724986	27.6455	19.3368	0.331518	0.741191	5.20488	46.2416	0.000301374	72.6613	0.384842	0.365313	0.102884
SC216	12.7217	37.9993	1.95232	5.624	2.1257	4.92315	269.559	0.405258	0.0885018	8.46126	22.0697	0.0186374	0.325789	9.15406	38.7871	-	3.35773	0.402881	0.531576	0.096331
YN308	15.1344	34.9856	1.93842	5.77698	2.22739	4.56819	209.957	0.379801	0.0431857	31.4106	18.5206	0.311882	0.403131	5.73237	42.9409	0.00021956	57.269	0.502719	0.44028	0.145238
YN291	17.2839	35.5131	1.84167	6.13271	2.24172	5.48944	256.588	0.389627	0.0424732	41.6268	16.4895	0.291665	0.517263	5.55584	47.9319	-	107.978	0.72511	0.831167	0.0751304
SC409	13.6856	40.851	1.65293	4.87862	2.20887	4.25415	239.184	0.297194	0.0589857	48.5048	18.6022	0.423954	0.468392	4.42173	42.0327	0.000156079	70.7157	0.610984	0.21008	0.106161
SC235	14.0515	44.9774	1.7582	5.02656	2.36912	4.35607	218.264	0.212891	0.0640284	45.3866	22.2682	0.906745	0.539819	5.64846	49.6823	-	84.7226	0.42208	0.292713	0.139192
SC461	13.3301	32.0873	1.27214	2.62994	1.92765	3.00137	213.248	0.184316	0.0397563	27.5944	6.88183	0.451583	0.433715	4.4379	43.1641	0.000266156	66.0264	0.426314	0.129251	0.108922
SC462	14.2963	33.9762	1.69953	4.6355	2.22784	4.40173	246.049	0.288188	0.0739306	60.8959	26.7871	1.37009	0.683646	5.95282	97.3946	0.03689	71.3918	0.408623	0.17448	0.0982289
SC213	14.6105	52.8104	1.49085	4.31028	2.04797	4.169	198.312	0.210633	0.0571221	54.0236	25.0756	1.76832	0.594725	4.0047	47.2653	0.0048939	61.7481	0.381862	0.378259	0.103474
GS346	13.1345	30.55	1.62635	4.13477	2.04154	3.85264	209.542	0.340023	0.0445623	36.218	14.1903	0.744374	0.555183	4.69644	45.633	0.000173723	84.9199	0.43308	0.605618	0.194151
SC242	13.0213	37.374	1.39491	4.18486	2.12428	4.42269	193.022	0.341823	0.0452732	34.1687	21.1265	0.177993	0.86683	4.59103	47.6922	0.000426041	123.785	0.431614	0.953897	0.0976119
GZ263	11.659	36.5365	1.9356	4.86368	2.17402	3.923	221.549	0.305291	0.0426778	28.2597	18.0245	0.283253	0.510607	4.76756	45.4181	-	110.028	0.405116	0.63033	0.156437
YN292	13.5887	30.727	1.59451	3.6873	2.02978	3.86489	214.424	0.318047	0.0467364	41.2371	16.8634	0.457534	1.11387	5.34787	52.3127	0.000827571	97.5154	0.390641	0.413658	0.10518
SC434	15.9947	54.8426	1.76592	5.45337	2.14849	4.47315	292.078	0.356502	0.0572214	56.7132	22.2076	0.827979	0.706735	5.52997	49.6838	0.00109954	74.5108	0.678834	0.511778	0.14663
YN284	19.8162	64.8819	1.31006	2.81438	2.21745	3.67531	276.01	0.0995095	0.0368406	45.0762	15.3204	0.682536	0.525905	4.90127	55.3357	0.000591017	120.623	0.698767	0.185077	0.180858
YN303	14.5548	48.2677	1.59362	3.66578	2.26954	3.91753	250.48	0.381882	0.0452411	60.595	12.3696	1.01927	0.675618	4.51378	48.8487	-	133.547	0.413973	0.282581	0.431818
YN282	16.168	51.0207	1.42829	4.28507	2.12551	4.84892	245.464	0.298772	0.0382731	64.7581	20.4619	0.837348	0.90757	4.99454	49.2758	0.00482136	165.098	0.457656	0.371795	0.150759
SC439	15.1012	59.0087	1.8854	5.74997	2.11317	4.86252	298.092	0.485663	0.0684591	38.0461	27.3194	0.158086	0.532632	4.75241	51.3805	-	124.478	0.646702	0.440914	0.151575
SX-97	12.0267	49.5049	1.8173	5.53903	2.27053	4.50765	273.891	0.474421	0.0563949	50.5243	25.0666	0.27643	1.8159	4.74271	58.5877	-	128.83	0.583784	0.433703	0.0821649
SC246	11.0717	38.945	1.65615	5.81657	2.10456	4.94271	285.227	0.386072	0.0612654	39.7137	27.0278	0.20429	0.455491	4.23511	44.9463	-	120.979	0.435553	0.551856	0.1446
GZ271	13.2688	49.7496	1.50449	4.57237	1.88171	4.43939	282.468	0.495166	0.0612698	46.415	24.6263	0.277331	1.03914	6.83275	58.5318	-	72.5452	0.50622	0.293456	0.164136
YN281	15.9441	49.9987	1.6128	4.77657	1.98023	4.53339	279.462	0.557519	0.0566804	56.3892	23.8691	0.754041	0.748687	5.19719	45.5311	-	79.7065	0.616873	0.315308	0.0783249
SC424	12.6826	43.6651	2.04245	5.72435	2.25306	4.46251	284.987	0.499216	0.0533185	54.3307	30.8511	0.3473	1.25363	5.88113	59.3156	-	81.4787	0.658026	0.318865	0.132222
SC433	13.4584	48.2453	1.83399	4.89742	2.21873	4.69103	252.246	0.571752	0.0538911	60.3909	29.432	1.44771	0.836111	5.15189	48.8303	-	79.9581	0.518004	0.326435	0.0970121
SC465	14.2421	38.6825	1.77881	5.32201	1.91903	4.94364	270.449	0.358307	0.0496613	38.4908	15.14	0.254849	0.957433	4.86856	42.3496	-	108.124	0.531323	0.44863	0.121154
YN280	13.3487	39.4579	1.56102	4.56985	2.15932	4.54721	287.287	0.484623	0.0502014	46.2627	18.4445	0.239838	1.11927	5.63481	55.5137	-	126.72	0.481818	0.45412	0.420711
SC459	11.0932	41.3282	1.53216	4.57441	1.86099	4.213	248.96	0.446718	0.0428613	46.0355	16.1029	0.212592	0.728972	4.03249	47.2714	-	103.544	0.66316	0.327082	0.129817
YN482	16.1274	50.6532	1.71644	4.67577	2.30681	4.39619	353.392	0.440655	0.0632133	42.584	14.0579	0.210359	0.675971	5.23195	48.5535	-	123.685	0.631732	0.356899	0.230082
YN420	18.0073	39.5253	1.5306	3.65581	2.01546	3.85529	264.654	0.350761	0.045688	43.8257	11.8448	0.384464	0.767178	4.97529	61.3063	-	84.0737	0.582325	0.230295	0.106945
SC440	13.6447	47.6366	1.11518	3.28452	2.40032	3.80054	329.597	0.271916	0.0474162	47.4826	7.10857	0.730964	0.724119	4.46507	52.1395	-	97.6999	0.662604	0.311398	0.149695
SC248	13.2198	26.4898	1.38177	4.54123	2.16495	4.11124	223.548	0.308168	0.0351674	40.8012	15.0903	0.348551	0.97846	4.67366	48.0562	0.000832085	111.592	0.44745	0.436556	0.146624
YN44	14.5205	32.9805	2.03503	5.59766	1.83725	4.96659	264.199	0.638425	0.0644401	8.01328	24.8032	0.0218614	0.224876	6.24613	31.5648	-	3.74489	0.403314	0.670067	0.159178
SC249	11.3981	25.5591	1.91988	4.60977	2.11697	3.88504	183.806	0.293844	0.0413907	21.8814	13.1799	0.13784	0.271134	5.65144	46.8213	0.000435112	58.0844	0.417892	0.760265	0.121981
YN283	9.9455	25.2558	1.86973	5.17656	1.96952	4.32301	218.875	0.403537	0.0437451	25.8722	28.3049	0.111576	0.346086	4.54261	42.3175	0.000180642	85.6156	0.416403	0.480764	0.0586136
GZ264	10.4501	32.054	1.77863	5.02036	2.22651	4.08988	257.268	0.308404	0.0551235	30.8064	24.7702	0.156956	0.281174	4.96499	45.1863	0.000115637	98.1125	0.373937	0.390777	0.111485
YN469	13.5784	27.6253	1.73587	4.37922	1.88518	3.97797	210.852	0.211666	0.0407924	29.612	14.1109	0.302953	0.321088	4.85316	41.844	0.000185663	52.2516	0.406622	0.357052	0.0591334
SC236	12.3762	39.1472	1.81683	5.22792	2.04926	4.47209	268.874	0.383148	-	28.3985	24.5419	0.100609	0.474701	4.97578	45.376	3.16306e-05	88.0319	0.526944	0.512415	0.0966119
GZ259	12.8656	46.2712	1.44232	4.1527	2.28965	4.32349	340.398	0.268269	0.0637361	49.4708	8.43086	0.344279	0.734817	5.12778	49.6755	-	95.6776	0.54742	0.373753	0.117112
GZ260	18.5429	31.8378	1.634	3.77	2.55509	3.76917	252.935	0.298392	0.0680509	34.9429	45.8622	0.519383	0.570937	5.5802	50.585	3.78698e-05	60.2173	0.521442	0.452656	0.0791087
GZ262	14.2844	31.623	1.44065	3.65962	2.12152	4.11163	266.777	0.242574	0.0418773	49.4555	15.1666	0.585434	0.447425	4.68048	52.8702	0.000147761	50.705	0.486395	0.193517	0.0722703
YN478	15.2868	40.1612	1.88227	4.93716	2.1233	4.27099	267.539	0.264021	0.0678542	4.23533	27.3054	0.0173342	0.141759	6.06453	23.1669	0.000670919	2.0665	0.418447	0.563068	0.0870673
GZ417	12.9093	38.478	1.46334	5.04885	1.92401	4.53223	254	0.303134	0.0454051	55.4615	25.8437	0.780925	0.371515	4.62921	41.7336	0.0004667	67.5195	0.660185	0.270134	0.153789
YN472	15.7138	32.3249	1.4728	4.30795	1.89778	3.91178	214.137	0.226174	0.056715	47.4251	26.5174	1.77443	0.440766	4.42997	42.4716	0.000487763	61.1165	0.49731	0.205119	0.107579
SC426	10.7418	40.1503	1.46418	5.1875	1.78243	4.37594	263.685	0.178589	0.0534362	49.2781	23.0804	0.742492	0.280601	3.84803	39.6118	0.000143554	87.0665	0.439563	0.319631	0.105053
531	15.2168	42.2267	1.61633	5.44616	1.73713	5.15085	291.517	0.209676	0.0585744	51.618	33.6172	0.635309	0.330399	5.26151	35.3851	0.000451402	45.0631	0.690415	0.211827	0.102827
SC464	11.7581	43.8738	1.36119	4.79266	1.92284	4.51127	342.974	0.336673	0.04644	52.1797	7.91132	0.400375	0.360304	5.27936	46.3344	0.000148605	73.5896	0.63839	0.278387	0.0886048
YN468	16.7972	47.9853	1.79975	4.968	2.08625	4.67811	279.759	0.431743	0.0714807	6.71424	24.5421	0.0159267	0.20071	7.09751	32.4264	0.000459912	2.4287	0.546373	0.678649	0.135103
GS161	14.5828	32.4511	1.59414	4.87999	1.80007	4.3596	249.7	0.345294	0.0501055	44.1451	35.8262	0.621862	0.40181	5.24681	50.5192	0.000416239	79.4659	0.580052	0.22254	0.375468
YN475	10.4898	33.6676	1.68529	5.20326	2.06826	4.2251	193.831	0.358908	0.0529902	43.9045	27.8452	1.22607	0.322939	4.03756	41.2554	0.000351285	41.7092	0.42444	0.42511	0.103314
YN479	13.0505	24.5298	1.39834	3.60696	1.72066	3.47129	180.922	0.292782	0.0373017	31.0191	18.8536	0.491303	0.320908	4.73987	43.9018	0.000310435	71.4177	0.324605	0.596247	0.0969137
YN311	13.2957	41.3434	1.41946	3.83452	1.98028	4.10992	255.973	0.305418	0.0778531	44.6916	34.1614	0.586293	0.377589	5.34773	53.6659	0.000286165	84.0234	0.4652	0.418503	0.118931
YN476	13.2615	31.5434	1.40693	4.03049	1.93947	4.2219	281.054	0.307802	0.0394114	65.2188	13.957	-	0.630619	5.77415	40.796	0.00031019	53.1426	0.403717	0.24808	0.0632153
YN101	14.9859	41.4015	1.80858	5.44013	1.79945	5.04157	308.235	0.336517	0.0529137	44.8798	25.6638	0.762767	0.542081	5.24087	48.861	0.000519063	108.911	0.692565	0.375865	0.10069
SC226	13.23	-	1.7011	4.51284	2.67687	4.38878	327.411	0.441068	0.0489672	35.2627	21.2037	0.577554	0.407735	4.96793	48.3086	0.00311604	107.391	0.542957	0.499193	0.0700335
SC237	14.3073	26.6759	1.58346	4.85781	1.66475	4.42824	193.361	0.395126	0.0587537	37.7912	21.3282	0.213459	0.339444	4.64048	35.1987	0.000197085	96.1374	0.490135	0.547509	0.0647696

## Sheet: Table S5. Mean and SD
Table S5. Means and standard deviations and coefficients of variation of element concentrations in Tartary buckwheat grains.
Elements	Filed	All (mean ± SD)	HW (mean ± SD)	SL (mean ± SD)	NL (mean ± SD)	All (CV)
B (μg/g)	2020, Liangshan, Sichuan	18.38±3.15	21.21±4.63	18.25±2.78	18.14±3.06	17.1417
	2021, Liangshan, Sichuan	15.74±2.69	17.35±4.12	15.69±2.12	15.58±2.82	17.0599
	2022, Danzhou, Hainan	15.84±3.56	15.17±3.02	14.47±2.57	16.94±3.9	22.5115
Na (μg/g)	2020, Liangshan, Sichuan	27.45±8.76	32.06±15.12	28.55±8.22	26.03±7.87	31.9095
	2021, Liangshan, Sichuan	28.45±11.08	27.64±11.32	27.29±9.1	29.43±12.35	38.9473
	2022, Danzhou, Hainan	42.57±9.05	43.03±8.56	40.32±9.02	44.19±8.85	21.2586
Mg (mg/g)	2020, Liangshan, Sichuan	2.23±0.17	2.13±0.15	2.2±0.17	2.27±0.16	7.50264
	2021, Liangshan, Sichuan	2.24±0.2	2.04±0.23	2.26±0.18	2.26±0.2	9.03796
	2022, Danzhou, Hainan	1.64±0.23	1.72±0.24	1.63±0.21	1.63±0.23	13.7444
P (mg/g)	2020, Liangshan, Sichuan	5.42±0.49	5.46±0.45	5.27±0.48	5.53±0.47	9.0382
	2021, Liangshan, Sichuan	5.53±0.55	5.31±0.65	5.51±0.44	5.57±0.61	10.0212
	2022, Danzhou, Hainan	4.56±0.98	5.24±1.31	4.63±0.85	4.43±1	21.468
S (mg/g)	2020, Liangshan, Sichuan	1.59±0.17	1.67±0.15	1.53±0.15	1.62±0.18	11.0248
	2021, Liangshan, Sichuan	1.66±0.16	1.7±0.2	1.68±0.14	1.65±0.17	9.76022
	2022, Danzhou, Hainan	2.16±0.2	2.28±0.21	2.12±0.22	2.18±0.18	9.27754
K (mg/g)	2020, Liangshan, Sichuan	5.41±0.49	5.7±0.71	5.25±0.44	5.49±0.46	9.02263
	2021, Liangshan, Sichuan	5.25±0.46	5.24±0.8	5.2±0.31	5.3±0.5	8.78771
	2022, Danzhou, Hainan	4.41±0.58	4.83±0.64	4.35±0.5	4.41±0.62	13.2288
Ca (μg/g)	2020, Liangshan, Sichuan	169±34.6	173±30.08	160.98±29.86	174.56±37.42	20.4718
	2021, Liangshan, Sichuan	174.45±34.19	172.4±28.71	166.86±32.83	180.41±34.92	19.5987
	2022, Danzhou, Hainan	270.21±44.46	268.57±50.08	257.24±39.27	280.29±45.3	16.4552
Ti (μg/g)	2020, Liangshan, Sichuan	0.33±0.13	0.32±0.07	0.29±0.14	0.36±0.12	38.6215
	2021, Liangshan, Sichuan	0.35±0.07	0.32±0.07	0.35±0.06	0.36±0.08	20.5405
	2022, Danzhou, Hainan	0.34±0.14	0.41±0.18	0.34±0.12	0.34±0.14	39.5672
Cr (μg/g)	2020, Liangshan, Sichuan	0.13±0.04	0.15±0.03	0.13±0.04	0.13±0.04	30.5426
	2021, Liangshan, Sichuan	0.08±0.02	0.08±0.02	0.08±0.03	0.08±0.02	30.2969
	2022, Danzhou, Hainan	0.06±0.02	0.06±0.02	0.05±0.01	0.06±0.02	30.2147
Mn (μg/g)	2020, Liangshan, Sichuan	8.59±1.37	8.47±1.62	8.2±1.29	8.91±1.32	15.9178
	2021, Liangshan, Sichuan	8.91±1.61	9.04±2.03	8.39±1.4	9.29±1.61	18.0574
	2022, Danzhou, Hainan	39.28±14.23	37.06±14.41	41.12±13.92	38.17±14.42	36.2248
Fe (μg/g)	2020, Liangshan, Sichuan	75.24±50.68	56.59±39.52	92.9±49.61	64.53±49.2	67.3558
	2021, Liangshan, Sichuan	29.46±11.68	25.47±6.45	29.23±11.98	30.08±11.89	39.645
	2022, Danzhou, Hainan	20±8.28	19.77±7.71	20.75±8.2	19.46±8.45	41.4249
Co (μg/g)	2020, Liangshan, Sichuan	0.03±0.01	0.03±0.01	0.03±0.01	0.03±0.01	33.4081
	2021, Liangshan, Sichuan	0.02±0.01	0.02±0	0.02±0	0.02±0.01	32.4114
	2022, Danzhou, Hainan	0.55±0.41	0.36±0.31	0.52±0.42	0.59±0.42	75.1657
Ni (μg/g)	2020, Liangshan, Sichuan	0.35±0.09	0.4±0.11	0.31±0.08	0.38±0.08	24.5303
	2021, Liangshan, Sichuan	0.31±0.13	0.35±0.16	0.28±0.11	0.33±0.13	41.4257
	2022, Danzhou, Hainan	0.71±0.42	0.66±0.47	0.66±0.36	0.76±0.45	58.5593
Cu (μg/g)	2020, Liangshan, Sichuan	7.72±1.54	8.47±1.87	7.71±1.31	7.63±1.64	19.9138
	2021, Liangshan, Sichuan	7.21±1.51	7.77±1.79	7.37±1.28	7.03±1.62	20.9363
	2022, Danzhou, Hainan	5.4±0.96	5.35±1.03	5.17±0.82	5.58±1.02	17.7973
Zn (μg/g)	2020, Liangshan, Sichuan	26.91±4.31	26.49±4	25.01±3.05	28.4±4.6	16.0055
	2021, Liangshan, Sichuan	32.5±6.59	31.45±7.44	30.65±5.15	34.06±7.11	20.2771
	2022, Danzhou, Hainan	54.78±14.46	47.66±14.28	48.74±9.45	60.22±15.49	26.4026
As (μg/g)	2020, Liangshan, Sichuan	0.03±0.02	0.03±0.01	0.03±0.01	0.03±0.02	55.8353
	2021, Liangshan, Sichuan	0.02±0.01	0.02±0.01	0.02±0.02	0.02±0.01	69.6211
	2022, Danzhou, Hainan	0.00198905706409202±0.00605580055284895	0.000629439939159958±0.000853654720354954	0.00213964248341509±0.00658966460443075	0.00199577621702884±0.00578478380649278	304.456
Rb (μg/g)	2020, Liangshan, Sichuan	1.78±0.62	2.05±0.79	1.82±0.57	1.71±0.63	34.999
	2021, Liangshan, Sichuan	1.84±0.81	1.83±0.48	1.85±0.64	1.83±0.95	43.9499
	2022, Danzhou, Hainan	84.85±31.03	84.79±36.38	85.09±30.99	84.67±30.68	36.5671
Sr (μg/g)	2020, Liangshan, Sichuan	0.31±0.11	0.31±0.08	0.27±0.07	0.35±0.12	34.9274
	2021, Liangshan, Sichuan	0.37±0.12	0.35±0.08	0.35±0.12	0.39±0.13	33.2066
	2022, Danzhou, Hainan	0.55±0.13	0.57±0.13	0.52±0.12	0.58±0.13	23.0978
Mo (μg/g)	2020, Liangshan, Sichuan	1.02±0.26	0.9±0.22	0.96±0.19	1.09±0.3	25.6565
	2021, Liangshan, Sichuan	0.9±0.26	0.72±0.15	0.9±0.22	0.92±0.29	28.8387
	2022, Danzhou, Hainan	0.39±0.19	0.46±0.19	0.43±0.18	0.35±0.2	49.0048
Pb (μg/g)	2020, Liangshan, Sichuan	0.09±0.05	0.1±0.03	0.09±0.04	0.1±0.06	54.2693
	2021, Liangshan, Sichuan	0.24±0.17	0.21±0.18	0.2±0.13	0.26±0.19	70.6552
	2022, Danzhou, Hainan	0.18±0.11	0.2±0.12	0.16±0.11	0.19±0.1	59.7494

## Sheet: Table S6. Correlation
Table S6. Correlation between the detected ionome.
Element	S	B	Na	Mg	P	K	Ca	Ti	Cr	Fe	Mn	Co	Ni	Cu	Zn	As	Rb	Sr	Mo	Pb
S	1	0.18359	0.14911	0.34013	0.38923	0.46145	0.21396	0.21939	-0.03499	-0.13462	-0.02772	-0.00153	0.10976	0.25766	0.28432	0.16336	0.07667	0.31606	0.29808	0.06086
B	0.18359	1	0.37132	0.06031	-0.1432	-0.02087	0.08494	0.01687	0.23878	-0.32255	-0.02143	0.08188	0.20233	0.14043	0.06665	0.08495	0.03549	0.14035	0.05469	0.27533
Na	0.14911	0.37132	1	0.19272	0.05832	0.14847	0.41636	-0.00129	0.43416	-0.15421	-0.08617	-0.08094	0.10338	0.14043	0.09191	0.1773	0.04984	0.40416	0.26696	0.38901
Mg	0.34013	0.06031	0.19272	1	0.70187	0.41676	0.27347	0.284	-0.00531	-0.03126	-0.17433	-0.17925	-0.08189	0.29318	0.05687	0.1282	-0.03559	0.24376	0.52851	-0.0746
P	0.38923	-0.1432	0.05832	0.70187	1	0.77326	0.20793	0.40661	-0.10827	-0.08415	0.07843	-0.1387	-0.02055	0.4054	0.18122	0.05343	0.04425	0.28604	0.44773	-0.14102
K	0.46145	-0.02087	0.14847	0.41676	0.77326	1	0.31033	0.40841	-0.07347	-0.17811	0.11794	-0.01161	0.06616	0.3156	0.32374	0.10137	0.02227	0.4106	0.3359	-0.05617
Ca	0.21396	0.08494	0.41636	0.27347	0.20793	0.31033	1	0.22834	0.1359	-0.15241	0.10633	0.05997	0.13643	0.09028	0.29135	0.28195	0.07009	0.73224	0.38342	0.28614
Ti	0.21939	0.01687	-0.00129	0.284	0.40661	0.40841	0.22834	1	0.11586	-0.22937	0.13498	0.10231	0.13732	0.15952	0.25527	0.06477	0.0317	0.34781	0.2233	0.04448
Cr	-0.03499	0.23878	0.43416	-0.00531	-0.10827	-0.07347	0.1359	0.11586	1	0.1533	-0.07479	-0.02141	0.0571	0.02423	-0.0928	0.27946	0.07216	0.08256	-0.02251	0.26501
Fe	-0.13462	-0.32255	-0.15421	-0.03126	-0.08415	-0.17811	-0.15241	-0.22937	0.1533	1	-0.05222	-0.05496	-0.18786	-0.18424	-0.25669	0.08575	0.04286	-0.32124	-0.27422	-0.23747
Mn	-0.02772	-0.02143	-0.08617	-0.17433	0.07843	0.11794	0.10633	0.13498	-0.07479	-0.05222	1	0.62126	0.41463	-0.00116	0.26353	-0.00717	0.36013	0.16385	-0.14603	-0.01845
Co	-0.00153	0.08188	-0.08094	-0.17925	-0.1387	-0.01161	0.05997	0.10231	-0.02141	-0.05496	0.62126	1	0.21331	-0.05108	0.22333	0.13398	0.01496	0.15357	-0.15901	0.03006
Ni	0.10976	0.20233	0.10338	-0.08189	-0.02055	0.06616	0.13643	0.13732	0.0571	-0.18786	0.41463	0.21331	1	0.13033	0.42899	-0.0514	0.37307	0.21812	0.03567	0.17475
Cu	0.25766	0.14043	0.14043	0.29318	0.4054	0.3156	0.09028	0.15952	0.02423	-0.18424	-0.00116	-0.05108	0.13033	1	0.28369	0.06751	-0.15199	0.1304	0.14605	-0.01453
Zn	0.28432	0.06665	0.09191	0.05687	0.18122	0.32374	0.29135	0.25527	-0.0928	-0.25669	0.26353	0.22333	0.42899	0.28369	1	0.06804	0.1617	0.44748	0.12045	0.13536
As	0.16336	0.08495	0.1773	0.1282	0.05343	0.10137	0.28195	0.06477	0.27946	0.08575	-0.00717	0.13398	-0.0514	0.06751	0.06804	1	-0.13337	0.22115	0.18221	0.11682
Rb	0.07667	0.03549	0.04984	-0.03559	0.04425	0.02227	0.07009	0.0317	0.07216	0.04286	0.36013	0.01496	0.37307	-0.15199	0.1617	-0.13337	1	0.00938	-0.02872	0.05144
Sr	0.31606	0.14035	0.40416	0.24376	0.28604	0.4106	0.73224	0.34781	0.08256	-0.32124	0.16385	0.15357	0.21812	0.1304	0.44748	0.22115	0.00938	1	0.49875	0.26352
Mo	0.29808	0.05469	0.26696	0.52851	0.44773	0.3359	0.38342	0.2233	-0.02251	-0.27422	-0.14603	-0.15901	0.03567	0.14605	0.12045	0.18221	-0.02872	0.49875	1	0.18431
Pb	0.06086	0.27533	0.38901	-0.0746	-0.14102	-0.05617	0.28614	0.04448	0.26501	-0.23747	-0.01845	0.03006	0.17475	-0.01453	0.13536	0.11682	0.05144	0.26352	0.18431	1

## Sheet: Table S7. GWAS
Table S7. Candidate regions and genes identified by GWAS.
Element	Location and year	Chr	Region start	Region end	SNP ID	P-value	Gene start	Gene end	Type	Gene ID	Description
B	2020, Liangshan Sichuan	2	44461080	44664890	2_44561080, 2_44562487, 2_44562940, 2_44564212, 2_44564890	1.18657e-06	44465248	44465735	mRNA	FtPinG0202039700	PREDICTED: transcription repressor OFP1-like [Lupinus angustifolius]
							44503516	44512746	mRNA	FtPinG0202040000	R2R3 MYB transcription factor [Prunus yedoensis var. nudiflora]
							44543972	44544814	mRNA	FtPinG0202040900	NDR1/HIN1-like protein 1 [Spinacia oleracea]
							44550178	44550897	mRNA	FtPinG0202041200	harpin-induced protein [Rheum australe]
							44587455	44590297	mRNA	FtPinG0202041500	Cytokinin riboside 5'-monophosphate phosphoribohydrolase [Parasponia andersonii]
							44606700	44610290	mRNA	FtPinG0202042000	PREDICTED: 2-Cys peroxiredoxin BAS1, chloroplastic [Beta vulgaris subsp. vulgaris]
							44634471	44635551	mRNA	FtPinG0202042800	PREDICTED: glucosamine 6-phosphate N-acetyltransferase [Theobroma cacao]
							44649962	44653119	mRNA	FtPinG0202043400	uncharacterized protein LOC110809560 [Carica papaya]
							44654170	44655124	mRNA	FtPinG0202043500	PREDICTED: casparian strip membrane protein 2 [Beta vulgaris subsp. vulgaris]
							44656062	44659113	mRNA	FtPinG0202043700	PREDICTED: vacuolar protein sorting-associated protein 55 homolog isoform X1 [Camelina sativa]
							44658803	44659021	mRNA	FtPinG0280000745	PREDICTED: vacuolar protein sorting-associated protein 55 homolog [Beta vulgaris subsp. vulgaris]
							44525340	44532232	mRNA	FtPinG0202040400	-
							44610946	44614436	mRNA	FtPinG0202042400	PREDICTED: putative HVA22-like protein g [Beta vulgaris subsp. vulgaris]
							44629914	44630907	mRNA	FtPinG0202042600	PREDICTED: secoisolariciresinol dehydrogenase-like [Vitis vinifera]
							44644538	44646555	mRNA	FtPinG0202042900	B3 domain-containing protein At2g36080 isoform X2 [Citrus sinensis]
							44662110	44666127	mRNA	FtPinG0202043900	-
B	2021, Liangshan Sichuan	6	48489351	48692512	6_48589351, 6_48590077, 6_48590445, 6_48590624, 6_48591557, 6_48592059, 6_48592512	1.54623e-06	48512200	48512471	mRNA	FtPinG0607024600	uncharacterized protein LOC110019459 [Phalaenopsis equestris]
							48540191	48544567	mRNA	FtPinG0607024800	LOW QUALITY PROTEIN: ABC transporter B family member 15-like [Chenopodium quinoa]
							48581676	48588198	mRNA	FtPinG0607025400	PREDICTED: protein PIN-LIKES 7 isoform X1 [Beta vulgaris subsp. vulgaris]
							48586357	48587269	mRNA	FtPinG0607025800	F-box/kelch-repeat protein At1g23390-like [Chenopodium quinoa]
							48646512	48646892	mRNA	FtPinG0607026300	hypothetical protein EJD97_020705 [Solanum chilense]
							48660602	48663401	mRNA	FtPinG0607026600	hypothetical protein C4D60_Mb05t15960 [Musa balbisiana]
							48687362	48689279	mRNA	FtPinG0680002267	hypothetical protein F511_31305 [Dorcoceras hygrometricum]
							48574990	48579380	mRNA	FtPinG0607025200	ABC transporter B family member 15-like [Durio zibethinus]
							48593303	48596692	mRNA	FtPinG0607026000	PREDICTED: protein PIN-LIKES 7 isoform X1 [Beta vulgaris subsp. vulgaris]
							48639451	48645550	mRNA	FtPinG0607026100	MLO-like protein 10 isoform X1 [Durio zibethinus]
							48674771	48677267	mRNA	FtPinG0680002266	uncharacterized protein LOC110901977 [Helianthus annuus]
B	2022, Danzhou Hainan	2	49066627	49358062	2_49166627, 2_49167556, 2_49176427, 2_49189244, 2_49193771, 2_49206526, 2_49209150, 2_49217153, 2_49230688, 2_49234057, 2_49249840, 2_49249874, 2_49249880, 2_49249881, 2_49249888, 2_49249896, 2_49251351, 2_49251491, 2_49252461, 2_49253365, 2_49253723, 2_49258062	1.12591e-06	49072427	49078962	mRNA	FtPinG0202162100	PREDICTED: ARM REPEAT PROTEIN INTERACTING WITH ABF2 [Beta vulgaris subsp. vulgaris]
							49087678	49090452	mRNA	FtPinG0202162300	putative RING-type E3 ubiquitin transferase C3H69 isoform X3 [Quercus suber]
							49090635	49092913	mRNA	FtPinG0202162600	Phosphoglycerate mutase [Actinidia chinensis var. chinensis]
							49106952	49110956	mRNA	FtPinG0202163000	protein HUA2-LIKE 2-like [Camellia sinensis]
							49110576	49116250	mRNA	FtPinG0202163200	hypothetical protein SOVF_051900 [Spinacia oleracea]
							49128414	49129926	mRNA	FtPinG0202163300	PREDICTED: probable indole-3-pyruvate monooxygenase YUCCA10 [Gossypium raimondii]
							49132199	49134123	mRNA	FtPinG0202163500	PREDICTED: isoamylase 2, chloroplastic [Beta vulgaris subsp. vulgaris]
							49138617	49139622	mRNA	FtPinG0202163900	uncharacterized protein LOC107425994 [Ziziphus jujuba]
							49139084	49141036	mRNA	FtPinG0202163900	uncharacterized protein LOC107425994 [Ziziphus jujuba]
							49141408	49144902	mRNA	FtPinG0202164200	PREDICTED: elongation factor Tu, mitochondrial [Tarenaya hassleriana]
							49146829	49148893	mRNA	FtPinG0202164400	F-box protein SKIP1-like [Manihot esculenta]
							49155973	49159506	mRNA	FtPinG0202164700	PREDICTED: uncharacterized protein LOC104908870 [Beta vulgaris subsp. vulgaris]
							49160540	49163784	mRNA	FtPinG0202165100	PREDICTED: uncharacterized protein LOC105352952 [Fragaria vesca subsp. vesca]
							49169317	49180235	mRNA	FtPinG0202165600	PREDICTED: uncharacterized protein LOC18613539 isoform X3 [Theobroma cacao]
							49185893	49187619	mRNA	FtPinG0202165900	uncharacterized protein LOC103715092 isoform X2 [Phoenix dactylifera]
							49188457	49188825	mRNA	FtPinG0202166200	Rapid ALkalinization Factor [Corchorus capsularis]
							49194077	49194923	mRNA	FtPinG0202166300	small subunit ribosomal protein S21e [Salvia splendens]
							49194077	49195085	mRNA	FtPinG0202166300	small subunit ribosomal protein S21e [Salvia splendens]
							49205719	49216197	mRNA	FtPinG0202167000	-
							49208700	49216372	mRNA	FtPinG0202167000	-
							49210249	49212877	mRNA	FtPinG0202167200	-
							49219017	49219942	mRNA	FtPinG0202168000	PREDICTED: glutathione S-transferase F13 [Vitis vinifera]
							49223539	49227721	mRNA	FtPinG0202168200	PREDICTED: autophagy-related protein 18a [Beta vulgaris subsp. vulgaris]
							49231597	49231880	mRNA	FtPinG0202168300	TPR_2 domain-containing protein/TPR_11 domain-containing protein [Cephalotus follicularis]
							49232575	49233304	mRNA	FtPinG0202168500	-
							49243991	49247481	mRNA	FtPinG0202168700	PREDICTED: U3 small nucleolar RNA-associated protein 6 homolog isoform X1 [Nelumbo nucifera]
							49258310	49258672	mRNA	FtPinG0202169100	monothiol glutaredoxin-S1-like [Chenopodium quinoa]
							49260172	49260417	mRNA	FtPinG0202169300	monothiol glutaredoxin-S1-like [Chenopodium quinoa]
							49261293	49263166	mRNA	FtPinG0202169500	PREDICTED: small nuclear ribonucleoprotein Sm D2-like isoform X1 [Nicotiana tomentosiformis]
							49270264	49270683	mRNA	FtPinG0202170400	monothiol glutaredoxin-S1-like [Chenopodium quinoa]
							49273619	49273999	mRNA	FtPinG0202170600	monothiol glutaredoxin-S1-like [Chenopodium quinoa]
							49276286	49276660	mRNA	FtPinG0202170800	glutaredoxin [Rheum australe]
							49282136	49282477	mRNA	FtPinG0202170900	glutaredoxin-C11-like [Spinacia oleracea]
							49283901	49284248	mRNA	FtPinG0202171100	monothiol glutaredoxin-S9-like [Camellia sinensis]
							49292432	49295333	mRNA	FtPinG0202171600	hypothetical protein JCGZ_13855 [Jatropha curcas]
							49304166	49306189	mRNA	FtPinG0202171700	KIP1-like protein [Corchorus capsularis]
							49349218	49351206	mRNA	FtPinG0202172500	gibberellin receptor GID1b-2 [Solanum lycopersicum]
							49100416	49103716	mRNA	FtPinG0202162800	hypothetical protein SOVF_178270 [Spinacia oleracea]
							49135393	49136888	mRNA	FtPinG0202163800	sm-like protein LSM2 [Chenopodium quinoa]
							49198994	49201444	mRNA	FtPinG0202166500	Pentatricopeptide repeat-containing protein, chloroplastic [Vitis vinifera]
							49216941	49218335	mRNA	FtPinG0202167700	PREDICTED: pentatricopeptide repeat-containing protein At5g66520-like [Vitis vinifera]
							49250146	49252392	mRNA	FtPinG0202168900	APO protein 3, mitochondrial [Spinacia oleracea]
							49250146	49255392	mRNA	FtPinG0202168900	APO protein 3, mitochondrial [Spinacia oleracea]
							49250146	49255392	mRNA	FtPinG0202168900	APO protein 3, mitochondrial [Spinacia oleracea]
							49266414	49266803	mRNA	FtPinG0202170000	monothiol glutaredoxin-S6-like [Chenopodium quinoa]
							49308868	49316481	mRNA	FtPinG0202172100	protease Do-like 2, chloroplastic [Spinacia oleracea]
		3	39465835	40344589	3_39565835, 3_39584906, 3_39846250, 3_39849981, 3_39850067, 3_39856581, 3_39856608, 3_39856776, 3_39857666, 3_39858416, 3_39858761, 3_39858762, 3_39861252, 3_40136248, 3_40136249, 3_40244589	7.35054e-08	39542720	39544874	mRNA	FtPinG0303318400	hypothetical protein SOVF_070840 [Spinacia oleracea]
							39554370	39556579	mRNA	FtPinG0303318500	PREDICTED: methylesterase 17 [Brassica rapa]
							39582425	39583698	mRNA	FtPinG0303319400	PREDICTED: heavy metal-associated isoprenylated plant protein 35 [Beta vulgaris subsp. vulgaris]
							39585738	39586358	mRNA	FtPinG0380001068	uncharacterized protein LOC109846116 [Asparagus officinalis]
							39591753	39592067	mRNA	FtPinG0380001069	PREDICTED: uncharacterized protein LOC109135761 [Beta vulgaris subsp. vulgaris]
							39657050	39657702	mRNA	FtPinG0303319800	pathogenesis-related protein 10 [Rheum australe]
							39760565	39761576	mRNA	FtPinG0303320400	pathogenesis-related protein 10 [Rheum australe]
							39763072	39763528	mRNA	FtPinG0303320500	-
							39770502	39771140	mRNA	FtPinG0303320800	uncharacterized protein LOC112195341 [Rosa chinensis]
							39783324	39785163	mRNA	FtPinG0303321100	PREDICTED: ferrochelatase-2, chloroplastic [Beta vulgaris subsp. vulgaris]
							39793385	39795007	mRNA	FtPinG0380001070	DNA/RNA polymerases superfamily protein [Theobroma cacao]
							39853336	39854028	mRNA	FtPinG0303321600	Retrovirus-related Pol polyprotein from transposon TNT 1-94 [Cajanus cajan]
							39855081	39855883	mRNA	FtPinG0303321800	hypothetical protein VIGAN_01143000 [Vigna angularis var. angularis]
							39880244	39881935	mRNA	FtPinG0303321900	ferritin Fer11;1 [Glycine max]
							39885713	39886396	mRNA	FtPinG0303322100	-
							39985857	39986429	mRNA	FtPinG0303323400	-
							40001743	40003810	mRNA	FtPinG0380001071	hypothetical protein F511_43389 [Dorcoceras hygrometricum]
							40026490	40026777	mRNA	FtPinG0380001072	-
							40027401	40028235	mRNA	FtPinG0303323800	hypothetical protein Ahy_A08g039301 isoform A [Arachis hypogaea]
							40032680	40037602	mRNA	FtPinG0303323900	uncharacterized protein LOC109814420 [Cajanus cajan]
							40034012	40034318	mRNA	FtPinG0303324200	D-tyrosyl-tRNA(Tyr) deacylase isoform X1 [Ananas comosus]
							40087609	40088364	mRNA	FtPinG0380001073	LOW QUALITY PROTEIN: uncharacterized protein LOC107017990 [Solanum pennellii]
							40110712	40112096	mRNA	FtPinG0380001074	uncharacterized protein LOC113698868 [Coffea arabica]
							40229168	40233487	mRNA	FtPinG0303324700	putative protease Do-like 14 [Manihot esculenta]
							40249621	40252417	mRNA	FtPinG0380001075	Transposon Tf2-2 polyprotein [Vitis vinifera]
							40310451	40317240	mRNA	FtPinG0303326000	acyl-CoA-binding domain-containing protein 4 [Herrania umbratica]
							40321315	40327298	mRNA	FtPinG0303326500	PREDICTED: lysine-specific demethylase JMJ25 [Beta vulgaris subsp. vulgaris]
							40328151	40331190	mRNA	FtPinG0303327200	DNA replication complex GINS protein PSF1 [Spinacia oleracea]
							40328151	40331190	mRNA	FtPinG0303327200	DNA replication complex GINS protein PSF1 [Spinacia oleracea]
							39908620	39913307	mRNA	FtPinG0303322600	PREDICTED: respiratory burst oxidase homolog protein B [Beta vulgaris subsp. vulgaris]
							40024384	40026876	mRNA	FtPinG0303323600	-
							40026045	40026876	mRNA	FtPinG0303323600	-
							40123755	40129077	mRNA	FtPinG0303324500	ATP-dependent DNA helicase Q-like SIM isoform X1 [Ziziphus jujuba]
							40235365	40240986	mRNA	FtPinG0303325200	uncharacterized protein LOC110708661 isoform X1 [Chenopodium quinoa]
		3	41469021	42012714	3_41569021, 3_41589802, 3_41679611, 3_41693243, 3_41697147, 3_41698855, 3_41707174, 3_41709393, 3_41710478, 3_41721523, 3_41727390, 3_41768130, 3_41779755, 3_41828841, 3_41846150, 3_41864173, 3_41867419, 3_41868102, 3_41881224, 3_41881358, 3_41882986, 3_41883200, 3_41884448, 3_41884846, 3_41904953, 3_41908205, 3_41912714	1.8138e-07	41505672	41506863	mRNA	FtPinG0303340800	PREDICTED: protein FANTASTIC FOUR 4 [Nicotiana tomentosiformis]
							41513128	41513745	mRNA	FtPinG0303341000	PREDICTED: uncharacterized protein LOC104891047 [Beta vulgaris subsp. vulgaris]
							41526358	41528370	mRNA	FtPinG0303341100	Receptor-like serine/threonine-protein kinase [Actinidia chinensis var. chinensis]
							41537659	41539518	mRNA	FtPinG0303341300	hypothetical protein SOVF_036460 [Spinacia oleracea]
							41548458	41549065	mRNA	FtPinG0303341700	histone H2AX [Prunus persica]
							41556795	41558006	mRNA	FtPinG0380001087	-
							41576772	41577479	mRNA	FtPinG0303342300	histone H2AX [Prunus persica]
							41599105	41601605	mRNA	FtPinG0303342800	uncharacterized protein LOC110787833 [Spinacia oleracea]
							41599105	41601605	mRNA	FtPinG0303342800	uncharacterized protein LOC110787833 [Spinacia oleracea]
							41602174	41608191	mRNA	FtPinG0303342900	PREDICTED: protein BONZAI 3 isoform X1 [Beta vulgaris subsp. vulgaris]
							41608563	41612361	mRNA	FtPinG0303343200	bifunctional 3-dehydroquinate dehydratase/shikimate dehydrogenase, chloroplastic-like [Lactuca sativa]
							41616656	41618964	mRNA	FtPinG0380001088	uncharacterized protein LOC110807465, partial [Carica papaya]
							41646953	41647771	mRNA	FtPinG0303343300	hypothetical protein SOVF_064070, partial [Spinacia oleracea]
							41671590	41673199	mRNA	FtPinG0303343800	Cu/Zn superoxide dismutase, partial [Knorringia sibirica]
							41705674	41706348	mRNA	FtPinG0303343900	3-hydroxyisobutyryl-CoA hydrolase-like protein 3, mitochondrial [Phalaenopsis equestris]
							41705674	41708170	mRNA	FtPinG0303343900	3-hydroxyisobutyryl-CoA hydrolase-like protein 3, mitochondrial [Phalaenopsis equestris]
							41714694	41720595	mRNA	FtPinG0303344600	PREDICTED: protein ROOT PRIMORDIUM DEFECTIVE 1 [Beta vulgaris subsp. vulgaris]
							41734279	41736544	mRNA	FtPinG0303344700	UBA/UBX domain protein [Arabidopsis thaliana]
							41737753	41742194	mRNA	FtPinG0303344900	unnamed protein product [Brassica oleracea]
							41756279	41758780	mRNA	FtPinG0303345500	probable ribosome biogenesis protein RLP24 [Vigna radiata var. radiata]
							41773993	41774385	mRNA	FtPinG0303346000	-
							41800900	41802788	mRNA	FtPinG0303346300	PREDICTED: uncharacterized protein LOC104905948 [Beta vulgaris subsp. vulgaris]
							41804914	41805827	mRNA	FtPinG0303346500	PREDICTED: uncharacterized protein LOC104905948 [Beta vulgaris subsp. vulgaris]
							41812117	41812323	mRNA	FtPinG0303346700	uncharacterized protein LOC111296542 [Durio zibethinus]
							41821644	41825045	mRNA	FtPinG0303347000	Nop domain [Macleaya cordata]
							41829212	41830354	mRNA	FtPinG0303347200	PREDICTED: homeobox-leucine zipper protein ATHB-15 isoform X1 [Beta vulgaris subsp. vulgaris]
							41847649	41856706	mRNA	FtPinG0303347600	esterase/lipase/thioesterase family protein [Rheum australe]
							41868448	41870799	mRNA	FtPinG0303348200	cytochrome b-c1 complex subunit 9 [Prunus yedoensis var. nudiflora]
							41890570	41892398	mRNA	FtPinG0303348700	PREDICTED: probable transcription factor At3g04930 isoform X1 [Beta vulgaris subsp. vulgaris]
							41890570	41892644	mRNA	FtPinG0303348700	PREDICTED: probable transcription factor At3g04930 isoform X1 [Beta vulgaris subsp. vulgaris]
							41922127	41925304	mRNA	FtPinG0303348900	-
							41943621	41946129	mRNA	FtPinG0303349200	probable serine/threonine-protein kinase WNK9 isoform X1 [Chenopodium quinoa]
							41943621	41946229	mRNA	FtPinG0303349200	probable serine/threonine-protein kinase WNK9 isoform X1 [Chenopodium quinoa]
							41949743	41950748	mRNA	FtPinG0380001089	uncharacterized protein LOC113696750 [Coffea arabica]
							41952969	41956954	mRNA	FtPinG0303349400	hypothetical protein AQUCO_00900152v1 [Aquilegia coerulea]
							41956029	41956954	mRNA	FtPinG0303349400	hypothetical protein AQUCO_00900152v1 [Aquilegia coerulea]
							41956234	41956758	mRNA	FtPinG0380001090	hypothetical protein AQUCO_00900152v1 [Aquilegia coerulea]
							41983018	41983622	mRNA	FtPinG0303349600	hypothetical protein BVRB_6g136610 [Beta vulgaris subsp. vulgaris]
							41984248	41985112	mRNA	FtPinG0303349800	protein MAIN-LIKE 1-like [Chenopodium quinoa]
							42002551	42003558	mRNA	FtPinG0303349900	hypothetical protein D5086_0000012160 [Populus alba]
							42006741	42007940	mRNA	FtPinG0303350100	-
							41482641	41487859	mRNA	FtPinG0303340600	something about silencing protein 10 isoform X2 [Camellia sinensis]
							41577918	41583369	mRNA	FtPinG0303342600	protein BONZAI 3-like isoform X1 [Ziziphus jujuba]
							41742884	41747726	mRNA	FtPinG0303345200	Na+/H+ exchanger 2 [Sesuvium portulacastrum]
							41776128	41785356	mRNA	FtPinG0303346200	PREDICTED: protein HASTY 1 isoform X1 [Nelumbo nucifera]
							41776321	41785356	mRNA	FtPinG0303346200	PREDICTED: protein HASTY 1 isoform X1 [Nelumbo nucifera]
							41777560	41785356	mRNA	FtPinG0303346200	PREDICTED: protein HASTY 1 isoform X1 [Nelumbo nucifera]
							41844443	41844875	mRNA	FtPinG0303347300	hypothetical protein DCAR_030835 [Daucus carota subsp. sativus]
							41875925	41880294	mRNA	FtPinG0303348400	hypothetical protein CCACVL1_10854 [Corchorus capsularis]
		4	54555309	54755770	4_54655309, 4_54655581, 4_54655589, 4_54655650, 4_54655738, 4_54655770	1.87267e-06	54550133	54555357	mRNA	FtPinG0404846600	probable LRR receptor-like serine/threonine-protein kinase At1g06840 [Prunus persica]
							54562860	54563401	mRNA	FtPinG0404847000	LRR receptor-like serine/threonine-protein kinase [Actinidia chinensis var. chinensis]
							54603171	54604971	mRNA	FtPinG0404848700	cinnamate 4-hydroxylase [Fagopyrum tataricum]
							54621958	54623476	mRNA	FtPinG0404848900	PREDICTED: LOB domain-containing protein 15 [Beta vulgaris subsp. vulgaris]
							54643561	54646180	mRNA	FtPinG0404849400	Serine/threonine protein kinase [Trema orientale]
							54657675	54658226	mRNA	FtPinG0404849500	PREDICTED: uncharacterized protein LOC108213172 [Daucus carota subsp. sativus]
							54665075	54667024	mRNA	FtPinG0404849800	PREDICTED: probable leucine-rich repeat receptor-like protein kinase At1g35710 [Cucumis melo]
							54672060	54673380	mRNA	FtPinG0404850000	60S ribosomal protein L35-like [Sesamum indicum]
							54674013	54675912	mRNA	FtPinG0404850100	actin-depolymerizing factor 2 isoform X2 [Vigna radiata var. radiata]
							54679306	54679867	mRNA	FtPinG0404850300	histone H2B-like [Populus alba]
							54686971	54687440	mRNA	FtPinG0404850500	histone H2B-like [Populus alba]
							54686983	54688031	mRNA	FtPinG0404850500	histone H2B-like [Populus alba]
							54691108	54691635	mRNA	FtPinG0404850800	PREDICTED: uncharacterized protein LOC104249611 [Nicotiana sylvestris]
							54691174	54691485	mRNA	FtPinG0480001562	hypothetical protein EUGRSUZ_J02062, partial [Eucalyptus grandis]
							54692532	54696426	mRNA	FtPinG0404851000	PREDICTED: UDP-glucuronic acid decarboxylase 5 [Beta vulgaris subsp. vulgaris]
							54701008	54702528	mRNA	FtPinG0404851200	PREDICTED: uncharacterized protein At3g17950 [Vitis vinifera]
							54712955	54714707	mRNA	FtPinG0404851500	actin-97 [Genlisea aurea]
							54749369	54753509	mRNA	FtPinG0404852100	PREDICTED: KH domain-containing protein HEN4 [Beta vulgaris subsp. vulgaris]
							54563403	54581605	mRNA	FtPinG0404847200	hypothetical protein Ahy_A01g004221 isoform B [Arachis hypogaea]
							54588732	54595523	mRNA	FtPinG0404848600	probable LRR receptor-like serine/threonine-protein kinase At1g06840 [Spinacia oleracea]
							54640591	54643754	mRNA	FtPinG0404849100	F-box/LRR-repeat protein 3-like isoform X1 [Camellia sinensis]
							54720700	54724306	mRNA	FtPinG0404851800	PREDICTED: inositol-tetrakisphosphate 1-kinase 3 isoform X1 [Vitis vinifera]
							54754488	54756984	mRNA	FtPinG0404852600	PREDICTED: tubulin alpha chain-like [Tarenaya hassleriana]
							54754488	54756984	mRNA	FtPinG0404852600	PREDICTED: tubulin alpha chain-like [Tarenaya hassleriana]
							54754488	54756984	mRNA	FtPinG0404852600	PREDICTED: tubulin alpha chain-like [Tarenaya hassleriana]
							54754488	54756984	mRNA	FtPinG0404852600	PREDICTED: tubulin alpha chain-like [Tarenaya hassleriana]
		7	10499977	10818091	7_10599977, 7_10623681, 7_10623684, 7_10638690, 7_10638886, 7_10639400, 7_10639508, 7_10639700, 7_10640346, 7_10640712, 7_10641508, 7_10642598, 7_10642911, 7_10642942, 7_10643046, 7_10643081, 7_10643141, 7_10643287, 7_10643325, 7_10644065, 7_10644915, 7_10645291, 7_10646575, 7_10647398, 7_10647436, 7_10647438, 7_10718091	1.07275e-07	10508495	10517477	mRNA	FtPinG0707357700	non-lysosomal glucosylceramidase-like isoform X1 [Chenopodium quinoa]
							10509246	10517567	mRNA	FtPinG0707357700	non-lysosomal glucosylceramidase-like isoform X1 [Chenopodium quinoa]
							10519203	10521717	mRNA	FtPinG0707358200	proteasome subunit beta type-4-like [Chenopodium quinoa]
							10532201	10534380	mRNA	FtPinG0707358400	RecName: Full=Cytochrome c
							10559431	10565930	mRNA	FtPinG0707358700	prolyl 4-hydroxylase 1 [Spinacia oleracea]
							10568302	10570416	mRNA	FtPinG0707359000	PREDICTED: uncharacterized protein LOC107922891 [Gossypium hirsutum]
							10636442	10637867	mRNA	FtPinG0707359800	BAHD acyltransferase DCR-like [Solanum lycopersicum]
							10645611	10647053	mRNA	FtPinG0707360000	PREDICTED: uncharacterized acetyltransferase At3g50280-like [Solanum tuberosum]
							10670172	10671928	mRNA	FtPinG0707360100	uncharacterized acetyltransferase At3g50280-like [Chenopodium quinoa]
							10689680	10689916	mRNA	FtPinG0707360600	PREDICTED: uncharacterized protein LOC104899207 [Beta vulgaris subsp. vulgaris]
							10723590	10725556	mRNA	FtPinG0707360900	protein C2-DOMAIN ABA-RELATED 4-like [Chenopodium quinoa]
							10725943	10730824	mRNA	FtPinG0707361200	ERAD-associated E3 ubiquitin-protein ligase component HRD3A-like [Ziziphus jujuba]
							10738922	10741449	mRNA	FtPinG0707361300	PREDICTED: uncharacterized protein LOC109020058 [Juglans regia]
							10744363	10747613	mRNA	FtPinG0707361500	PREDICTED: probable auxin efflux carrier component 1c [Ipomoea nil]
							10750142	10760316	mRNA	FtPinG0707361800	PREDICTED: protein arginine N-methyltransferase 1.5 [Nelumbo nucifera]
							10750361	10760316	mRNA	FtPinG0707361800	PREDICTED: protein arginine N-methyltransferase 1.5 [Nelumbo nucifera]
							10806809	10812018	mRNA	FtPinG0707362100	mediator of RNA polymerase II transcription subunit 13 isoform X3 [Camellia sinensis]
							10675788	10685911	mRNA	FtPinG0707360300	unnamed protein product, partial [Vitis vinifera]
							10675788	10685911	mRNA	FtPinG0707360300	unnamed protein product, partial [Vitis vinifera]
							10692966	10712677	mRNA	FtPinG0707360700	LOW QUALITY PROTEIN: uncharacterized protein LOC111993890 [Quercus suber]
							10795739	10801277	mRNA	FtPinG0707361900	mediator of RNA polymerase II transcription subunit 13 isoform X1 [Camellia sinensis]
							10808122	10815337	mRNA	FtPinG0707362100	mediator of RNA polymerase II transcription subunit 13 isoform X3 [Camellia sinensis]
							10601675	10618314	mRNA	FtPinG0707359300	LOW QUALITY PROTEIN: lupeol synthase-like [Carica papaya]
		7	11899626	12125854	7_11999626, 7_12008355, 7_12011338, 7_12015973, 7_12023592, 7_12025854	4.10062e-06	11913122	11913643	mRNA	FtPinG0780002365	copia LTR rider, partial [Trifolium pratense]
							11988290	11989921	mRNA	FtPinG0707381100	WRKY transcription factor [Fagopyrum tataricum]
							11997081	11997648	mRNA	FtPinG0780002366	PREDICTED: uncharacterized protein LOC107790444 [Nicotiana tabacum]
							12029303	12032197	mRNA	FtPinG0707381400	PREDICTED: ABC transporter G family member 4-like [Fragaria vesca subsp. vesca]
							12031845	12032087	mRNA	FtPinG0780002367	PREDICTED: ABC transporter G family member 8 [Cucumis melo]
							12070803	12071805	mRNA	FtPinG0707382200	probable membrane-associated kinase regulator 2 [Cynara cardunculus var. scolymus]
							12113446	12115403	mRNA	FtPinG0707382500	PREDICTED: S-type anion channel SLAH2-like isoform X1 [Juglans regia]
							12116240	12122529	mRNA	FtPinG0707382700	PREDICTED: S-type anion channel SLAH2 isoform X3 [Eucalyptus grandis]
							11920007	11930420	mRNA	FtPinG0707380900	PREDICTED: DNA-directed primase/polymerase protein [Beta vulgaris subsp. vulgaris]
		8	36547662	36877001	8_36647662, 8_36650043, 8_36650462, 8_36651013, 8_36651029, 8_36651253, 8_36651668, 8_36651711, 8_36651825, 8_36651828, 8_36651841, 8_36652143, 8_36652355, 8_36652427, 8_36652445, 8_36652608, 8_36652617, 8_36653050, 8_36653113, 8_36653121, 8_36653331, 8_36653339, 8_36653386, 8_36653428, 8_36658282, 8_36658389, 8_36659004, 8_36659014, 8_36659025, 8_36659230, 8_36659330, 8_36659510, 8_36659557, 8_3…	2.79367e-08	36547411	36549644	mRNA	FtPinG0808768700	protein SRG1-like isoform X1 [Camellia sinensis]
							36553801	36553995	mRNA	FtPinG0808769200	acetylajmalan esterase-like [Chenopodium quinoa]
							36555639	36558393	mRNA	FtPinG0808769400	PREDICTED: acetylajmalan esterase [Beta vulgaris subsp. vulgaris]
							36560029	36560907	mRNA	FtPinG0808769600	PREDICTED: acetylajmalan esterase-like [Nelumbo nucifera]
							36573096	36578584	mRNA	FtPinG0808769700	ATP-citrate synthase beta chain protein 2 [Ricinus communis]
							36603990	36609246	mRNA	FtPinG0808770100	phytochrome B [Vitis riparia]
							36620555	36627520	mRNA	FtPinG0808770700	tyrosine-protein kinase receptor UFO-like [Chenopodium quinoa]
							36628755	36630795	mRNA	FtPinG0808771000	huntingtin-interacting protein K [Sesamum indicum]
							36648397	36649546	mRNA	FtPinG0808771100	hypothetical protein CDL15_Pgr016620 [Punica granatum]
							36657045	36657845	mRNA	FtPinG0880002923	putative retrotransposon Ty1-copia subclass protein [Trifolium pratense]
							36674281	36677821	mRNA	FtPinG0808771400	(-)-germacrene D synthase-like [Rosa chinensis]
							36729072	36732888	mRNA	FtPinG0808771600	uncharacterized protein LOC100257265 [Vitis vinifera]
							36739849	36740699	mRNA	FtPinG0808771700	hypothetical protein D5086_0000062560 [Populus alba]
							36751195	36754275	mRNA	FtPinG0808772200	(-)-germacrene D synthase-like [Quercus suber]
							36763192	36763767	mRNA	FtPinG0880002924	Zinc finger, CCHC-type-like protein [Theobroma cacao]
							36799983	36803781	mRNA	FtPinG0808772500	putative protein phosphatase 2C 42 [Prunus yedoensis var. nudiflora]
							36815396	36819164	mRNA	FtPinG0808772700	PREDICTED: uncharacterized protein LOC103942055 [Pyrus x bretschneideri]
							36823268	36824554	mRNA	FtPinG0880002925	putative non-LTR retrolelement reverse transcriptase [Arabidopsis thaliana]
							36829420	36829791	mRNA	FtPinG0808772900	Ca2+-binding protein 1 [Theobroma cacao]
							36834256	36835563	mRNA	FtPinG0808773100	Transcription factor bHLH147 [Vitis vinifera]
							36840468	36842024	mRNA	FtPinG0808773400	hypothetical protein DVH24_025337 [Malus domestica]
							36849632	36850099	mRNA	FtPinG0808773600	uncharacterized protein LOC112036041 isoform X2 [Quercus suber]
							36859032	36860139	mRNA	FtPinG0808774000	hypothetical protein MIMGU_mgv1a005230mg [Erythranthe guttata]
							36869582	36873890	mRNA	FtPinG0808774200	calcium-dependent protein kinase 24-like [Chenopodium quinoa]
							36579797	36586228	mRNA	FtPinG0808769900	PREDICTED: ATP-citrate synthase beta chain protein 2 [Nelumbo nucifera]
							36632208	36634958	mRNA	FtPinG0880002922	uncharacterized protein LOC110720702 [Chenopodium quinoa]
							36745775	36754275	mRNA	FtPinG0808772200	(-)-germacrene D synthase-like [Quercus suber]
							36809543	36819309	mRNA	FtPinG0808772700	PREDICTED: uncharacterized protein LOC103942055 [Pyrus x bretschneideri]
As	2020, Liangshan Sichuan	3	53245107	53551109	3_53345107, 3_53377281, 3_53410526, 3_53410754, 3_53424068, 3_53435810, 3_53451109	4.10611e-06	53256235	53257910	mRNA	FtPinG0303532500	secoisolariciresinol dehydrogenase-like [Chenopodium quinoa]
							53260473	53262620	mRNA	FtPinG0303533000	PREDICTED: pentatricopeptide repeat-containing protein At3g26540 [Vitis vinifera]
							53275267	53275819	mRNA	FtPinG0303533100	uncharacterized protein LOC114285558 [Camellia sinensis]
							53281341	53287379	mRNA	FtPinG0303533300	VHS domain-containing protein [Corchorus olitorius]
							53293183	53294798	mRNA	FtPinG0303533800	PREDICTED: wall-associated receptor kinase 2-like isoform X2 [Gossypium hirsutum]
							53297843	53300445	mRNA	FtPinG0303534000	Wall-associated receptor kinase 2 [Vitis vinifera]
							53306552	53310291	mRNA	FtPinG0303534200	Wall-associated receptor kinase 2 [Vitis vinifera]
							53308172	53308666	mRNA	FtPinG0380001178	Wall-associated receptor kinase 3 [Vitis vinifera]
							53327493	53328903	mRNA	FtPinG0303534300	tetratricopeptide repeat protein 33 isoform X2 [Durio zibethinus]
							53355477	53355962	mRNA	FtPinG0303535200	PREDICTED: probable calcium-binding protein CML44 [Juglans regia]
							53364739	53365047	mRNA	FtPinG0303535500	UDP-sugar pyrophosphorylase [Jatropha curcas]
							53434973	53435636	mRNA	FtPinG0303536000	RNA cytidine acetyltransferase like [Actinidia chinensis var. chinensis]
							53461527	53465162	mRNA	FtPinG0303536400	probable L-type lectin-domain containing receptor kinase II.1 [Citrus sinensis]
							53480005	53482084	mRNA	FtPinG0303536800	hypothetical protein Saspl_048060 [Salvia splendens]
							53496162	53498511	mRNA	FtPinG0303536900	-
							53500886	53502518	mRNA	FtPinG0303537600	hypothetical protein JCGZ_25939 [Jatropha curcas]
							53515283	53515735	mRNA	FtPinG0303537900	uncharacterized protein LOC110731916 [Chenopodium quinoa]
							53518628	53522200	mRNA	FtPinG0303538100	-
							53518628	53522396	mRNA	FtPinG0303538100	-
							53518628	53522396	mRNA	FtPinG0303538100	-
							53522409	53523841	mRNA	FtPinG0303538300	hypothetical protein Ahy_A10g048551 isoform B [Arachis hypogaea]
							53531175	53531396	mRNA	FtPinG0303539000	cinnamoyl-CoA reductase 1-like [Rosa chinensis]
							53547330	53549831	mRNA	FtPinG0303539800	hypothetical protein JCGZ_25939 [Jatropha curcas]
							53329554	53334102	mRNA	FtPinG0303534600	PHD finger protein EHD3-like [Chenopodium quinoa]
							53360196	53366167	mRNA	FtPinG0303535400	UDP-sugar pyrophosphorylase-like [Chenopodium quinoa]
							53377363	53380791	mRNA	FtPinG0303535800	PREDICTED: uncharacterized protein LOC104894407 isoform X1 [Beta vulgaris subsp. vulgaris]
							53377843	53380791	mRNA	FtPinG0303535800	PREDICTED: uncharacterized protein LOC104894407 isoform X1 [Beta vulgaris subsp. vulgaris]
		6	42084295	42323844	6_42184295, 6_42184321, 6_42223844	5.34069e-06	42101958	42102570	mRNA	FtPinG0606922700	exocyst complex component EXO70B1-like [Chenopodium quinoa]
							42102749	42103619	mRNA	FtPinG0606922900	Exocyst complex component EXO70B1 [Vitis vinifera]
							42162817	42164625	mRNA	FtPinG0606923300	uncharacterized protein LOC110642617 [Hevea brasiliensis]
							42173639	42178895	mRNA	FtPinG0606923800	coatomer subunit alpha-1 [Jatropha curcas]
							42193872	42197168	mRNA	FtPinG0606923900	hypothetical protein A4A49_03808 [Nicotiana attenuata]
							42239217	42242975	mRNA	FtPinG0606924700	Zein-binding domain containing protein [Trema orientale]
							42244513	42245631	mRNA	FtPinG0606925300	PREDICTED: probable CCR4-associated factor 1 homolog 1 [Tarenaya hassleriana]
							42246228	42248910	mRNA	FtPinG0606925600	putative E3 ubiquitin-protein ligase XBAT35 isoform X1 [Durio zibethinus]
							42250041	42250253	mRNA	FtPinG0606925700	PREDICTED: ganglioside-induced differentiation-associated protein 2 [Theobroma cacao]
							42250396	42250763	mRNA	FtPinG0606925900	1-aminocyclopropane-1-carboxylate synthase [Arachis ipaensis]
							42271876	42273889	mRNA	FtPinG0680002219	uncharacterized protein LOC110901977 [Helianthus annuus]
							42277008	42283529	mRNA	FtPinG0606926400	PREDICTED: F-box protein SKIP31 isoform X2 [Beta vulgaris subsp. vulgaris]
							42315364	42318362	mRNA	FtPinG0680002221	hypothetical protein DY000_00006507 [Brassica cretica]
							42321337	42324115	mRNA	FtPinG0606926500	putative cation transporter [Patellifolia procumbens]
							42106717	42108780	mRNA	FtPinG0680002218	uncharacterized protein LOC111395991 [Olea europaea var. sylvestris]
							42142349	42162374	mRNA	FtPinG0606923100	PREDICTED: uncharacterized protein LOC104893420 [Beta vulgaris subsp. vulgaris]
							42220224	42222864	mRNA	FtPinG0606924500	-
							42253376	42255734	mRNA	FtPinG0606926200	putative cation/H+ exchanger, cation/H+ exchanger, CPA1 family, na+/H+ exchanger NHX -type [Medicago truncatula]
							42303339	42304502	mRNA	FtPinG0680002220	uncharacterized protein LOC113461101 [Phoenix dactylifera]
							42204039	42213065	mRNA	FtPinG0606924100	probable UDP-N-acetylglucosamine--peptide N-acetylglucosaminyltransferase SPINDLY [Ziziphus jujuba]
As	2021, Liangshan Sichuan	1	54866085	55710904	1_54966085, 1_54967287, 1_54969232, 1_54970662, 1_54970707, 1_54970710, 1_54970711, 1_54970758, 1_54971393, 1_54971451, 1_54971614, 1_54971671, 1_54971697, 1_54972042, 1_55029690, 1_55030421, 1_55030965, 1_55034442, 1_55035926, 1_55036816, 1_55041020, 1_55041605, 1_55042465, 1_55044770, 1_55049790, 1_55051996, 1_55057952, 1_55058012, 1_55058644, 1_55058819, 1_55059451, 1_55071202, 1_55079709, 1_5…	1.88015e-09	54863215	54868499	mRNA	FtPinG0100993300	DNA-(apurinic or apyrimidinic site) lyase [Prunus persica]
							54875876	54879268	mRNA	FtPinG0100994000	F-box protein CPR1-like [Coffea arabica]
							54888058	54890698	mRNA	FtPinG0100994100	zinc finger CCCH domain-containing protein 43 [Ricinus communis]
							54936378	54938361	mRNA	FtPinG0100995500	PREDICTED: GDSL esterase/lipase At3g48460 [Vitis vinifera]
							54939752	54941583	mRNA	FtPinG0100995800	DNA repair protein RAD5B-like [Spinacia oleracea]
							54959292	54960205	mRNA	FtPinG0100995900	-
							54963759	54965309	mRNA	FtPinG0100996200	PREDICTED: adenine/guanine permease AZG2 [Theobroma cacao]
							54973766	54981213	mRNA	FtPinG0100996400	PREDICTED: kelch domain-containing protein 4 [Nicotiana tomentosiformis]
							54992263	54997275	mRNA	FtPinG0100997100	transcription termination factor MTERF15, mitochondrial [Chenopodium quinoa]
							54997768	55000298	mRNA	FtPinG0100997600	unknown [Populus trichocarpa]
							55003938	55004541	mRNA	FtPinG0100997800	uncharacterized protein LOC8263218 [Ricinus communis]
							55007858	55009424	mRNA	FtPinG0100997900	Ribosomal protein S21 [Artemisia annua]
							55013757	55017140	mRNA	FtPinG0100998100	26S proteasome non-ATPase regulatory subunit 6 homolog [Manihot esculenta]
							55018003	55021934	mRNA	FtPinG0100998300	hypothetical protein BVRB_7g157740 [Beta vulgaris subsp. vulgaris]
							55022638	55026652	mRNA	FtPinG0100998500	uncharacterized protein LOC105158019 [Sesamum indicum]
							55039310	55040546	mRNA	FtPinG0100999100	lysine histidine transporter 1-like isoform X1 [Rosa chinensis]
							55039310	55041220	mRNA	FtPinG0100999100	lysine histidine transporter 1-like isoform X1 [Rosa chinensis]
							55045679	55048368	mRNA	FtPinG0100999300	lysine histidine transporter 1 [Ricinus communis]
							55066858	55067377	mRNA	FtPinG0100999800	hypothetical protein BC332_08767 [Capsicum chinense]
							55078603	55078974	mRNA	FtPinG0100999900	hypothetical protein BVRB_1g020540 [Beta vulgaris subsp. vulgaris]
							55088453	55088878	mRNA	FtPinG0101000100	-
							55093302	55094011	mRNA	FtPinG0101000300	hypothetical protein BVRB_1g020540 [Beta vulgaris subsp. vulgaris]
							55104449	55106975	mRNA	FtPinG0101000500	PREDICTED: cyclin-dependent kinase G-2 [Beta vulgaris subsp. vulgaris]
							55111552	55113467	mRNA	FtPinG0101000700	-
							55122333	55125035	mRNA	FtPinG0101000900	cyclin-dependent kinase G-2 isoform X1 [Spinacia oleracea]
							55122333	55125697	mRNA	FtPinG0101000900	cyclin-dependent kinase G-2 isoform X1 [Spinacia oleracea]
							55127173	55128827	mRNA	FtPinG0101001200	uncharacterized protein LOC111985908 isoform X1 [Quercus suber]
							55130420	55131634	mRNA	FtPinG0101001300	reticulon-like protein B14 [Chenopodium quinoa]
							55161164	55162549	mRNA	FtPinG0101001600	polyprotein, partial [Ananas comosus]
							55183473	55184834	mRNA	FtPinG0180000400	PREDICTED: uncharacterized protein LOC104878131 [Vitis vinifera]
							55203202	55208911	mRNA	FtPinG0101002100	elongator complex protein 2 isoform X2 [Quercus suber]
							55203314	55208911	mRNA	FtPinG0101002100	elongator complex protein 2 isoform X2 [Quercus suber]
							55218780	55220933	mRNA	FtPinG0101002600	PREDICTED: uncharacterized protein LOC109013150 [Juglans regia]
							55226884	55228686	mRNA	FtPinG0180000401	Retrovirus-related Pol polyprotein from transposon TNT 1-94 [Vitis vinifera]
							55233040	55234770	mRNA	FtPinG0101002700	unnamed protein product, partial [Vitis vinifera]
							55271674	55273001	mRNA	FtPinG0101003600	-
							55319592	55322230	mRNA	FtPinG0101004500	DExH-box ATP-dependent RNA helicase DExH5, mitochondrial-like isoform X2 [Chenopodium quinoa]
							55378581	55381053	mRNA	FtPinG0101006400	protein DETOXIFICATION 12-like isoform X1 [Camellia sinensis]
							55387683	55390212	mRNA	FtPinG0101006500	protein DETOXIFICATION 12-like isoform X1 [Camellia sinensis]
							55394587	55395451	mRNA	FtPinG0101006900	protein DETOXIFICATION 12-like [Ziziphus jujuba]
							55398025	55400317	mRNA	FtPinG0101007400	PREDICTED: protein DETOXIFICATION 12-like [Nelumbo nucifera]
							55412450	55414802	mRNA	FtPinG0101007800	protein DETOXIFICATION 12 [Jatropha curcas]
							55431795	55434457	mRNA	FtPinG0101008400	Protein DETOXIFICATION like [Actinidia chinensis var. chinensis]
							55489384	55491683	mRNA	FtPinG0101008800	PREDICTED: protein DETOXIFICATION 12 [Vitis vinifera]
							55501296	55506309	mRNA	FtPinG0101009000	PREDICTED: protein DETOXIFICATION 12 [Vitis vinifera]
							55511229	55511719	mRNA	FtPinG0101009400	PREDICTED: MATE efflux family protein 7-like isoform X1 [Fragaria vesca subsp. vesca]
							55516881	55517674	mRNA	FtPinG0101009500	-
							55523235	55524630	mRNA	FtPinG0101010000	PREDICTED: protein DETOXIFICATION 12-like isoform X1 [Juglans regia]
							55526866	55531486	mRNA	FtPinG0101010200	PREDICTED: histone chaperone ASF1B [Vitis vinifera]
							55544836	55545108	mRNA	FtPinG0101010600	uncharacterized protein LOC111887200 [Lactuca sativa]
							55565595	55567858	mRNA	FtPinG0101011300	fruit protein pKIWI502 [Spinacia oleracea]
							55578712	55579065	mRNA	FtPinG0180000402	vacuolar-sorting protein BRO1-like [Quercus suber]
							55583907	55584344	mRNA	FtPinG0101011800	sequence-specific DNA binding transcription factor [Parasponia andersonii]
							55611956	55615445	mRNA	FtPinG0101012300	PREDICTED: uncharacterized protein LOC104433187 [Eucalyptus grandis]
							55620707	55623303	mRNA	FtPinG0101012500	uncharacterized protein LOC110710944 isoform X2 [Chenopodium quinoa]
							55624675	55631900	mRNA	FtPinG0101012800	sulfhydryl oxidase 2 isoform X1 [Prunus persica]
							55648032	55648914	mRNA	FtPinG0101013200	Heavy metal-associated isoprenylated plant protein [Actinidia chinensis var. chinensis]
							55658870	55662113	mRNA	FtPinG0101013300	Cupredoxin superfamily protein isoform 1 [Theobroma cacao]
							55680733	55683793	mRNA	FtPinG0101013500	hypothetical protein SOVF_212070 [Spinacia oleracea]
							55684980	55685340	mRNA	FtPinG0101013700	-
							55698515	55700425	mRNA	FtPinG0101014100	PREDICTED: uncharacterized protein At1g66480 [Beta vulgaris subsp. vulgaris]
							55700675	55704876	mRNA	FtPinG0101014600	PREDICTED: nicotinate-nucleotide pyrophosphorylase [carboxylating], chloroplastic isoform X1 [Populus euphratica]
							55700812	55704747	mRNA	FtPinG0101014600	PREDICTED: nicotinate-nucleotide pyrophosphorylase [carboxylating], chloroplastic isoform X1 [Populus euphratica]
							54981350	54986431	mRNA	FtPinG0100996700	LOW QUALITY PROTEIN: telomere length regulation protein TEL2 homolog [Quercus suber]
							55033077	55037624	mRNA	FtPinG0100998700	hypothetical protein SOVF_158260 [Spinacia oleracea]
							55210017	55214883	mRNA	FtPinG0101002300	PREDICTED: protein SDA1 homolog isoform X1 [Juglans regia]
							55242207	55247269	mRNA	FtPinG0101002900	PREDICTED: amino-acid permease BAT1 homolog isoform X2 [Nelumbo nucifera]
							55277489	55282445	mRNA	FtPinG0101004000	-
							55327941	55329046	mRNA	FtPinG0101005100	-
							55354852	55362617	mRNA	FtPinG0101005300	CDP-diacylglycerol--serine O-phosphatidyltransferase 1 [Herrania umbratica]
							55375124	55378575	mRNA	FtPinG0101006100	sec-independent protein translocase protein TATC, chloroplastic [Quercus suber]
							55393414	55394354	mRNA	FtPinG0101006700	Protein TRANSPARENT TESTA 12 [Cajanus cajan]
							55476194	55478362	mRNA	FtPinG0101008600	protein DETOXIFICATION 12-like [Chenopodium quinoa]
							55506698	55510044	mRNA	FtPinG0101009200	protein DETOXIFICATION 12 [Jatropha curcas]
							55508319	55514285	mRNA	FtPinG0101009200	protein DETOXIFICATION 12 [Jatropha curcas]
							55585708	55591899	mRNA	FtPinG0101011900	ABC transporter-like protein [Corchorus olitorius]
							55687199	55691494	mRNA	FtPinG0101013900	putative RNA polymerase II subunit B1 CTD phosphatase RPAP2 homolog isoform X2 [Sesamum indicum]
							54892371	54921374	mRNA	FtPinG0100994400	callose synthase 10 [Spinacia oleracea]
							55050175	55056928	mRNA	FtPinG0100999600	hypothetical protein CISIN_1g004033mg [Citrus sinensis]
							55175620	55198048	mRNA	FtPinG0101001800	transcription factor PHYTOCHROME INTERACTING FACTOR-LIKE 13 isoform X2 [Dendrobium catenatum]
							55307860	55322230	mRNA	FtPinG0101004500	DExH-box ATP-dependent RNA helicase DExH5, mitochondrial-like isoform X2 [Chenopodium quinoa]
							55572148	55579043	mRNA	FtPinG0101011500	vacuolar-sorting protein BRO1-like [Chenopodium quinoa]
		6	26130661	26434576	6_26230661, 6_26230715, 6_26334576	3.23781e-06	26191964	26192414	mRNA	FtPinG0606748200	haloacid dehalogenase-like hydrolase domain-containing protein 3 isoform X2 [Populus trichocarpa]
							26194591	26195292	mRNA	FtPinG0606748300	transcription factor TCP3-like isoform X2 [Vigna unguiculata]
							26198834	26199469	mRNA	FtPinG0606748500	E3 ubiquitin-protein ligase ATL41-like [Populus alba]
							26202353	26205486	mRNA	FtPinG0606748800	PREDICTED: sucrose-phosphatase 1 [Fragaria vesca subsp. vesca]
							26203597	26205703	mRNA	FtPinG0606748800	PREDICTED: sucrose-phosphatase 1 [Fragaria vesca subsp. vesca]
							26210808	26213282	mRNA	FtPinG0606748900	uncharacterized protein LOC110684098 [Chenopodium quinoa]
							26216702	26218169	mRNA	FtPinG0606749500	hypothetical protein PRUPE_3G125700 [Prunus persica]
							26218846	26221638	mRNA	FtPinG0606749700	zingipain-2 [Prunus avium]
							26220285	26221394	mRNA	FtPinG0606750000	PREDICTED: ras-related protein RABA1f [Beta vulgaris subsp. vulgaris]
							26222670	26225497	mRNA	FtPinG0606750200	PREDICTED: transcription factor VOZ1 [Nelumbo nucifera]
							26224147	26225497	mRNA	FtPinG0606750200	PREDICTED: transcription factor VOZ1 [Nelumbo nucifera]
							26253590	26261773	mRNA	FtPinG0606750300	26S proteasome non-ATPase regulatory subunit 2 homolog A [Ziziphus jujuba]
							26271420	26274382	mRNA	FtPinG0606751000	uncharacterized protein LOC110700071 [Chenopodium quinoa]
							26273810	26274382	mRNA	FtPinG0606751000	uncharacterized protein LOC110700071 [Chenopodium quinoa]
							26313767	26314307	mRNA	FtPinG0606751300	PREDICTED: histone deacetylase 5 isoform X1 [Eucalyptus grandis]
							26315148	26318617	mRNA	FtPinG0606751500	hypothetical protein DM860_007666 [Cuscuta australis]
							26341161	26341655	mRNA	FtPinG0680002070	cysteine desulfurase mitochondrial-like [Trifolium pratense]
							26347881	26352588	mRNA	FtPinG0606751900	DDB1- and CUL4-associated factor 13 [Jatropha curcas]
							26368699	26369214	mRNA	FtPinG0680002071	uncharacterized protein LOC109728536 [Ananas comosus]
							26379139	26380937	mRNA	FtPinG0606752600	PREDICTED: reticulon-like protein B17 isoform X1 [Juglans regia]
							26381553	26384035	mRNA	FtPinG0606752800	probable aminotransferase TAT2 [Camellia sinensis]
							26382194	26384035	mRNA	FtPinG0606752800	probable aminotransferase TAT2 [Camellia sinensis]
							26425054	26425575	mRNA	FtPinG0680002072	Uncharacterized protein TCM_027940 [Theobroma cacao]
							26428406	26429456	mRNA	FtPinG0606753000	-
							26262393	26264837	mRNA	FtPinG0606750700	endoplasmic reticulum oxidoreductin-1-like isoform X2 [Coffea arabica]
							26263371	26264353	mRNA	FtPinG0606750700	endoplasmic reticulum oxidoreductin-1-like isoform X2 [Coffea arabica]
							26278254	26280805	mRNA	FtPinG0606751100	hypothetical protein CICLE_v10022280mg [Citrus clementina]
							26278254	26280821	mRNA	FtPinG0606751100	hypothetical protein CICLE_v10022280mg [Citrus clementina]
							26377570	26378386	mRNA	FtPinG0606752400	uncharacterized protein At4g28440-like [Durio zibethinus]
							26213603	26214921	mRNA	FtPinG0606749300	PREDICTED: ervatamin-B isoform X1 [Beta vulgaris subsp. vulgaris]
		8	22945904	23150152	8_23045904, 8_23048187, 8_23048559, 8_23048571, 8_23049399, 8_23050152	2.4403e-06	22955572	22957324	mRNA	FtPinG0808469600	3-ketoacyl-CoA synthase 4-like [Spinacia oleracea]
							23000345	23001958	mRNA	FtPinG0880002826	PREDICTED: uncharacterized protein LOC104900404 [Beta vulgaris subsp. vulgaris]
							23003531	23004309	mRNA	FtPinG0808469800	hypothetical protein CRG98_043002 [Punica granatum]
							23029679	23030777	mRNA	FtPinG0808470200	hypothetical protein DVH24_042349 [Malus domestica]
							23073863	23081723	mRNA	FtPinG0808470800	hypothetical protein CUMW_178470 [Citrus unshiu]
							23093230	23093751	mRNA	FtPinG0880002827	Uncharacterized protein TCM_027940 [Theobroma cacao]
							23105980	23107991	mRNA	FtPinG0808471100	PREDICTED: probable receptor-like serine/threonine-protein kinase At4g34500 [Beta vulgaris subsp. vulgaris]
							23109573	23111325	mRNA	FtPinG0808471400	trafficking protein particle complex subunit 4 [Sesamum indicum]
							23111463	23112139	mRNA	FtPinG0808471500	ABC transporter I family member 20 [Helianthus annuus]
							23120761	23121531	mRNA	FtPinG0880002828	PREDICTED: mitogen-activated protein kinase 4 [Daucus carota subsp. sativus]
							23126405	23127646	mRNA	FtPinG0808471700	Putative retroelement [Oryza sativa Japonica Group]
							23051969	23055715	mRNA	FtPinG0808470300	probable LRR receptor-like serine/threonine-protein kinase At2g16250 [Citrus clementina]
As	2022, Danzhou Hainan	6	45382714	45842543	6_45482714, 6_45519571, 6_45671999, 6_45742543	1.68779e-07	45390622	45391121	mRNA	FtPinG0606968000	PREDICTED: uncharacterized protein LOC107962310 [Gossypium hirsutum]
							45392506	45393354	mRNA	FtPinG0680002243	Uncharacterized protein TCM_020721 [Theobroma cacao]
							45403708	45405567	mRNA	FtPinG0606968200	uncharacterized protein LOC112173458 [Rosa chinensis]
							45440011	45440390	mRNA	FtPinG0606968300	F-box/kelch-repeat protein At1g55270-like [Hevea brasiliensis]
							45451676	45452798	mRNA	FtPinG0606968500	PREDICTED: uncharacterized protein LOC103946564 [Pyrus x bretschneideri]
							45459306	45460945	mRNA	FtPinG0680002244	PREDICTED: uncharacterized protein LOC106329829 [Brassica oleracea var. oleracea]
							45471943	45474726	mRNA	FtPinG0606969400	-
							45473174	45474726	mRNA	FtPinG0606969400	-
							45478566	45479942	mRNA	FtPinG0606969500	-
							45521014	45524396	mRNA	FtPinG0606969700	PREDICTED: NAC domain-containing protein 17 [Vitis vinifera]
							45526008	45529234	mRNA	FtPinG0606970000	hypothetical protein CICLE_v10011079mg [Citrus clementina]
							45559870	45562186	mRNA	FtPinG0606970300	Caltractin like [Actinidia chinensis var. chinensis]
							45572078	45578144	mRNA	FtPinG0606970900	PREDICTED: choline/ethanolaminephosphotransferase 1 [Theobroma cacao]
							45590548	45591819	mRNA	FtPinG0606971500	-
							45609714	45610998	mRNA	FtPinG0606971800	gibberellin 2-oxidase 1 [Rumex palustris]
							45646127	45659073	mRNA	FtPinG0606972800	E3 ubiquitin-protein ligase BRE1-like 1 [Chenopodium quinoa]
							45663967	45664722	mRNA	FtPinG0606973600	-
							45664171	45666632	mRNA	FtPinG0606973600	-
							45696917	45698963	mRNA	FtPinG0606974000	uncharacterized protein LOC114263773 [Camellia sinensis]
							45701341	45703190	mRNA	FtPinG0680002245	uncharacterized protein LOC112805291 [Arachis hypogaea]
							45719346	45719983	mRNA	FtPinG0606974200	notchless protein homolog isoform X2 [Ziziphus jujuba]
							45773127	45773864	mRNA	FtPinG0606974400	S-adenosylmethionine decarboxylase family protein [Populus alba]
							45783819	45784243	mRNA	FtPinG0606975000	-
							45818561	45822712	mRNA	FtPinG0680002247	hypothetical protein KK1_049732, partial [Cajanus cajan]
							45528845	45532848	mRNA	FtPinG0606970200	uncharacterized protein LOC111013765 isoform X3 [Momordica charantia]
							45562868	45564156	mRNA	FtPinG0606970800	PREDICTED: uncharacterized protein LOC104899297 [Beta vulgaris subsp. vulgaris]
							45579669	45582987	mRNA	FtPinG0606971200	DNA-directed RNA polymerases II, IV and V subunit 12 [Vigna radiata var. radiata]
							45623788	45637979	mRNA	FtPinG0606972000	E3 ubiquitin-protein ligase BRE1-like 1 isoform X2 [Spinacia oleracea]
							45694481	45696791	mRNA	FtPinG0606973700	carotenoid cleavage dioxygenase 7, chloroplastic [Sesamum indicum]
							45776621	45777769	mRNA	FtPinG0680002246	-
		7	42987794	43187814	7_43087794, 7_43087805, 7_43087807, 7_43087814	1.68688e-08	42990196	42990750	mRNA	FtPinG0707879400	uncharacterized protein LOC111009437 [Momordica charantia]
							42990226	42990738	mRNA	FtPinG0780002583	uncharacterized protein LOC111009437 [Momordica charantia]
							42992418	42993134	mRNA	FtPinG0707879500	Peroxisomal membrane protein 11-4 [Vitis vinifera]
							42999651	43003083	mRNA	FtPinG0707879700	PREDICTED: salicylate carboxymethyltransferase isoform X1 [Theobroma cacao]
							43015953	43017520	mRNA	FtPinG0707879900	Salicylate O-methyltransferase [Theobroma cacao]
							43041814	43044157	mRNA	FtPinG0707880100	Salicylate O-methyltransferase [Theobroma cacao]
							43047817	43055287	mRNA	FtPinG0707880400	26S proteasome regulatory subunit 6B homolog [Malus domestica]
							43061710	43064624	mRNA	FtPinG0707880600	probable 3-beta-hydroxysteroid-Delta(8),Delta(7)-isomerase [Jatropha curcas]
							43080448	43081599	mRNA	FtPinG0707881000	uncharacterized protein LOC110685188 [Chenopodium quinoa]
							43085854	43086378	mRNA	FtPinG0707881100	Ribosomal protein [Trema orientale]
							43111044	43112287	mRNA	FtPinG0707881600	-
							43113263	43118151	mRNA	FtPinG0707881700	ATP-dependent (S)-NAD(P)H-hydrate dehydratase isoform X1 [Arachis duranensis]
							43119909	43122142	mRNA	FtPinG0707881900	hypothetical protein CDL12_06683 [Handroanthus impetiginosus]
							43123634	43128573	mRNA	FtPinG0707882300	DUF21 domain-containing protein At4g14240 [Morus notabilis]
							43133062	43137327	mRNA	FtPinG0707882500	DDT domain-containing protein DDR4-like isoform X1 [Hevea brasiliensis]
							43177770	43178381	mRNA	FtPinG0707883700	PREDICTED: uncharacterized protein LOC104886911 [Beta vulgaris subsp. vulgaris]
							43021883	43025121	mRNA	FtPinG0780002584	PREDICTED: uncharacterized protein LOC108214630 isoform X1 [Daucus carota subsp. sativus]
							43097003	43106778	mRNA	FtPinG0707881400	PREDICTED: probable ATP-dependent DNA helicase CHR12 isoform X2 [Beta vulgaris subsp. vulgaris]
							43097003	43106910	mRNA	FtPinG0707881400	PREDICTED: probable ATP-dependent DNA helicase CHR12 isoform X2 [Beta vulgaris subsp. vulgaris]
							43138924	43140957	mRNA	FtPinG0707883000	protein EDS1L-like isoform X2 [Chenopodium quinoa]
							43154697	43168808	mRNA	FtPinG0707883100	SAC3 family protein A isoform X4 [Spinacia oleracea]
							43182628	43199116	mRNA	FtPinG0707883900	PREDICTED: protein MLP1 isoform X2 [Vitis vinifera]
		7	43567465	44262482	7_43667465, 7_43667476, 7_43668371, 7_43768084, 7_43781512, 7_43787319, 7_43891647, 7_43942470, 7_43945711, 7_43945834, 7_44162482	9.15688e-07	43568547	43570936	mRNA	FtPinG0707891300	protein NRT1/ PTR FAMILY 2.3-like [Chenopodium quinoa]
							43571386	43572201	mRNA	FtPinG0707891500	hypothetical protein AQUCO_00400046v1 [Aquilegia coerulea]
							43576157	43579666	mRNA	FtPinG0707891700	protein NRT1/ PTR FAMILY 2.3-like [Chenopodium quinoa]
							43580651	43581121	mRNA	FtPinG0707891900	protein NRT1/ PTR FAMILY 2.3-like [Prunus yedoensis var. nudiflora]
							43586386	43589336	mRNA	FtPinG0707892100	protein NRT1/ PTR FAMILY 2.3-like [Chenopodium quinoa]
							43591014	43594172	mRNA	FtPinG0707892400	protein NRT1/ PTR FAMILY 2.3-like [Chenopodium quinoa]
							43616020	43616617	mRNA	FtPinG0707893300	U-box domain-containing protein 33-like [Chenopodium quinoa]
							43623218	43625740	mRNA	FtPinG0707893500	probable RNA-binding protein ARP1 isoform X1 [Herrania umbratica]
							43653665	43654753	mRNA	FtPinG0707894300	PREDICTED: LOB domain-containing protein 1-like [Vigna angularis]
							43672097	43673338	mRNA	FtPinG0780002588	copia LTR rider, partial [Trifolium pratense]
							43681005	43682967	mRNA	FtPinG0707894800	WAT1-related protein At2g39510-like [Durio zibethinus]
							43687086	43688917	mRNA	FtPinG0707895000	hypothetical protein BVRB_2g037320 [Beta vulgaris subsp. vulgaris]
							43698182	43699507	mRNA	FtPinG0780002589	Retrovirus-related Pol polyprotein from transposon TNT 1-94 [Artemisia annua]
							43700992	43703042	mRNA	FtPinG0707895200	PREDICTED: WAT1-related protein At2g39510-like [Nelumbo nucifera]
							43719607	43721642	mRNA	FtPinG0707895300	PREDICTED: uncharacterized protein LOC104884285 isoform X2 [Beta vulgaris subsp. vulgaris]
							43729798	43729944	mRNA	FtPinG0707895900	-
							43734475	43736121	mRNA	FtPinG0707896900	Retrovirus-related Pol polyprotein from transposon TNT 1-94 [Cajanus cajan]
							43739508	43739990	mRNA	FtPinG0707897300	actin-depolymerizing factor 1-like [Momordica charantia]
							43742299	43745209	mRNA	FtPinG0707897700	PREDICTED: pentatricopeptide repeat-containing protein At2g39620 [Vitis vinifera]
							43755589	43759165	mRNA	FtPinG0707898200	PREDICTED: uncharacterized protein LOC104886980 isoform X1 [Beta vulgaris subsp. vulgaris]
							43788387	43789770	mRNA	FtPinG0780002590	Retrotransposon protein, Ty3-gypsy subclass, putative [Theobroma cacao]
							43803381	43809231	mRNA	FtPinG0707898900	PREDICTED: NEDD8-activating enzyme E1 regulatory subunit AXR1 isoform X1 [Vitis vinifera]
							43803381	43810639	mRNA	FtPinG0707898900	PREDICTED: NEDD8-activating enzyme E1 regulatory subunit AXR1 isoform X1 [Vitis vinifera]
							43813764	43816301	mRNA	FtPinG0707899300	methionine--tRNA ligase, chloroplastic/mitochondrial [Abrus precatorius]
							43818162	43820711	mRNA	FtPinG0707899500	methionine--tRNA ligase, chloroplastic/mitochondrial [Manihot esculenta]
							43832990	43833328	mRNA	FtPinG0707899700	-
							43845433	43846919	mRNA	FtPinG0707900100	nuclear pore complex protein NUP98A [Lactuca sativa]
							43853782	43854502	mRNA	FtPinG0707900500	nuclear pore complex protein NUP98A isoform X1 [Citrus clementina]
							43865762	43870460	mRNA	FtPinG0707901000	PREDICTED: cytochrome c1-2, heme protein, mitochondrial [Beta vulgaris subsp. vulgaris]
							43865818	43870460	mRNA	FtPinG0707901000	PREDICTED: cytochrome c1-2, heme protein, mitochondrial [Beta vulgaris subsp. vulgaris]
							43891826	43892593	mRNA	FtPinG0780002591	Uncharacterized protein TCM_024023 [Theobroma cacao]
							43929424	43930206	mRNA	FtPinG0707902000	PREDICTED: transmembrane protein 45B [Beta vulgaris subsp. vulgaris]
							43935607	43938871	mRNA	FtPinG0707902100	protein CREG1 [Camellia sinensis]
							43946371	43947852	mRNA	FtPinG0707902500	-
							43950618	43954667	mRNA	FtPinG0707902700	PREDICTED: uncharacterized protein LOC104595867 isoform X2 [Nelumbo nucifera]
							43965996	43967886	mRNA	FtPinG0707902900	U-box domain-containing protein 40-like [Chenopodium quinoa]
							43970556	43971161	mRNA	FtPinG0707903200	-
							43981976	43983094	mRNA	FtPinG0707904200	PREDICTED: peroxidase 31 [Vitis vinifera]
							43982305	43982938	mRNA	FtPinG0780002592	PREDICTED: peroxidase 63 [Capsicum annuum]
							44042742	44043219	mRNA	FtPinG0707905400	-
							44044848	44045999	mRNA	FtPinG0707905600	PREDICTED: uncharacterized protein LOC104883567 isoform X1 [Beta vulgaris subsp. vulgaris]
							44054530	44055696	mRNA	FtPinG0707906200	uncharacterized protein LOC113293167 [Papaver somniferum]
							44057706	44059818	mRNA	FtPinG0707906500	ABC transporter G family member 3 [Quercus suber]
							44068086	44070624	mRNA	FtPinG0707906800	PREDICTED: caffeic acid 3-O-methyltransferase [Beta vulgaris subsp. vulgaris]
							44074052	44076787	mRNA	FtPinG0707907000	xyloglucan glycosyltransferase 4-like [Hevea brasiliensis]
							44082502	44083414	mRNA	FtPinG0707907600	PREDICTED: uncharacterized protein LOC109210846 [Nicotiana attenuata]
							44098533	44103925	mRNA	FtPinG0707907700	protease Do-like 9 isoform X1 [Arachis hypogaea]
							44110766	44117126	mRNA	FtPinG0780002593	uncharacterized protein LOC114378945 [Glycine soja]
							44123464	44124472	mRNA	FtPinG0707908400	WAT1-related protein At5g40230-like [Chenopodium quinoa]
							44134251	44136082	mRNA	FtPinG0707908500	WAT1-related protein At3g28050-like [Herrania umbratica]
							44137327	44137817	mRNA	FtPinG0707908700	WAT1-related protein At5g40240-like [Chenopodium quinoa]
							44140261	44141797	mRNA	FtPinG0707909000	PREDICTED: WAT1-related protein At3g28050 isoform X1 [Beta vulgaris subsp. vulgaris]
							44142603	44143627	mRNA	FtPinG0707909200	WAT1-related protein At4g15540-like [Rosa chinensis]
							44143861	44145742	mRNA	FtPinG0707909400	PREDICTED: WAT1-related protein At3g28050 isoform X1 [Beta vulgaris subsp. vulgaris]
							44151949	44153866	mRNA	FtPinG0707909500	PREDICTED: WAT1-related protein At3g28050 isoform X1 [Beta vulgaris subsp. vulgaris]
							44157487	44159058	mRNA	FtPinG0707909900	PREDICTED: WAT1-related protein At3g28050 isoform X1 [Beta vulgaris subsp. vulgaris]
							44159803	44161728	mRNA	FtPinG0707910200	WAT1-related protein At5g40240-like [Spinacia oleracea]
							44162973	44163356	mRNA	FtPinG0707910400	uncharacterized protein LOC110775402 [Spinacia oleracea]
							44168668	44170573	mRNA	FtPinG0707910800	PREDICTED: WAT1-related protein At3g28050 isoform X1 [Beta vulgaris subsp. vulgaris]
							44173902	44175848	mRNA	FtPinG0707910900	uncharacterized protein LOC111386706, partial [Olea europaea var. sylvestris]
							44176935	44178564	mRNA	FtPinG0707911400	PREDICTED: WAT1-related protein At3g28050 isoform X1 [Beta vulgaris subsp. vulgaris]
							44177237	44177500	mRNA	FtPinG0707911500	WAT1-related protein At4g15540-like [Abrus precatorius]
							44180845	44186248	mRNA	FtPinG0707911800	putative potassium transporter HAK1p [Mesembryanthemum crystallinum]
							44193606	44197066	mRNA	FtPinG0707912300	cyclic nucleotide-gated ion channel 18 [Spinacia oleracea]
							44206782	44208994	mRNA	FtPinG0707912800	40S ribosomal protein S9-2-like [Momordica charantia]
							44222578	44224589	mRNA	FtPinG0707913000	Homeobox domain-containing protein/HALZ domain-containing protein [Cephalotus follicularis]
							44247342	44251380	mRNA	FtPinG0707913100	PREDICTED: BTB/POZ domain-containing protein At1g04390 isoform X1 [Beta vulgaris subsp. vulgaris]
							44251024	44252611	mRNA	FtPinG0707913300	PREDICTED: BTB/POZ domain-containing protein At1g04390 isoform X1 [Ipomoea nil]
							44253503	44259689	mRNA	FtPinG0707913600	protein PAT1 homolog 1 isoform X2 [Jatropha curcas]
							43597400	43599276	mRNA	FtPinG0707892800	PREDICTED: U-box domain-containing protein 36-like [Raphanus sativus]
							43613600	43615789	mRNA	FtPinG0707893100	U-box domain-containing protein 33-like [Spinacia oleracea]
							43679439	43680156	mRNA	FtPinG0707894500	-
							43760123	43766852	mRNA	FtPinG0707898400	uncharacterized protein LOC110735323 isoform X1 [Chenopodium quinoa]
							43843290	43845123	mRNA	FtPinG0707899900	LOW QUALITY PROTEIN: nuclear pore complex protein NUP98A-like, partial [Phoenix dactylifera]
							43858500	43863587	mRNA	FtPinG0707900700	PREDICTED: cytochrome c1-2, heme protein, mitochondrial [Beta vulgaris subsp. vulgaris]
							44005328	44015538	mRNA	FtPinG0707904600	PREDICTED: GPI ethanolamine phosphate transferase 1 isoform X1 [Vitis vinifera]
							44021789	44023851	mRNA	FtPinG0707905100	-
							44056494	44057225	mRNA	FtPinG0707906300	-
							44104404	44106006	mRNA	FtPinG0707908200	PREDICTED: WAT1-related protein At3g28050-like [Juglans regia]
							44154657	44155317	mRNA	FtPinG0707909700	PREDICTED: WAT1-related protein At3g28050 isoform X1 [Beta vulgaris subsp. vulgaris]
							44154657	44156301	mRNA	FtPinG0707909700	PREDICTED: WAT1-related protein At3g28050 isoform X1 [Beta vulgaris subsp. vulgaris]
							44202872	44204634	mRNA	FtPinG0707912600	hypothetical protein DCAR_019444 [Daucus carota subsp. sativus]
							43905431	43910359	mRNA	FtPinG0707901200	transmembrane protein 64-like [Chenopodium quinoa]
Ca	2020, Liangshan Sichuan	8	2410740	2627326	8_2510740, 8_2511980, 8_2513597, 8_2515075, 8_2519595, 8_2524186, 8_2527326	3.57612e-07	2419046	2421938	mRNA	FtPinG0808167400	Serine/threonine protein kinase [Parasponia andersonii]
							2465133	2467657	mRNA	FtPinG0808167500	putative GDP-L-fucose synthase 2 [Chenopodium quinoa]
							2475710	2476783	mRNA	FtPinG0880002641	PREDICTED: uncharacterized protein LOC104221943 [Nicotiana sylvestris]
							2509362	2510332	mRNA	FtPinG0808167900	gamma-glutamyl peptidase 5-like [Herrania umbratica]
							2514700	2519332	mRNA	FtPinG0808168200	deoxyhypusine synthase isoform X1 [Chenopodium quinoa]
							2514700	2519332	mRNA	FtPinG0808168200	deoxyhypusine synthase isoform X1 [Chenopodium quinoa]
							2525133	2526147	mRNA	FtPinG0808168300	-
							2526712	2530218	mRNA	FtPinG0808168500	serine/threonine-protein kinase HT1 [Spinacia oleracea]
							2557618	2558945	mRNA	FtPinG0808168900	PREDICTED: non-classical arabinogalactan protein 31 [Beta vulgaris subsp. vulgaris]
							2564884	2565854	mRNA	FtPinG0808169200	-
							2539179	2540609	mRNA	FtPinG0808168800	transcription factor bHLH162 [Morus notabilis]
							2596883	2622204	mRNA	FtPinG0808169300	dof zinc finger protein DOF4.4 [Eutrema salsugineum]
							2615284	2622097	mRNA	FtPinG0808169800	protein FRIGIDA-ESSENTIAL 1 isoform X4 [Hevea brasiliensis]
Ca	2021, Liangshan Sichuan	1	54846558	55101158	1_54946558, 1_54947206, 1_54951266, 1_54952762, 1_54952763, 1_54954669, 1_54956184, 1_54957278, 1_54958301, 1_54961535, 1_54962215, 1_54963694, 1_54965978, 1_54967179, 1_54967504, 1_54968340, 1_54975187, 1_54984223, 1_55001158	6.40293e-07	54846309	54850505	mRNA	FtPinG0100992500	uncharacterized protein LOC18048640 [Citrus clementina]
							54854701	54856487	mRNA	FtPinG0180000399	putative disease resistance protein RGA1 [Quercus suber]
							54857893	54860365	mRNA	FtPinG0100992900	PREDICTED: uncharacterized protein LOC109216415 [Nicotiana attenuata]
							54860189	54861367	mRNA	FtPinG0100993100	-
							54863215	54868499	mRNA	FtPinG0100993300	DNA-(apurinic or apyrimidinic site) lyase [Prunus persica]
							54875876	54879268	mRNA	FtPinG0100994000	F-box protein CPR1-like [Coffea arabica]
							54888058	54890698	mRNA	FtPinG0100994100	zinc finger CCCH domain-containing protein 43 [Ricinus communis]
							54936378	54938361	mRNA	FtPinG0100995500	PREDICTED: GDSL esterase/lipase At3g48460 [Vitis vinifera]
							54939752	54941583	mRNA	FtPinG0100995800	DNA repair protein RAD5B-like [Spinacia oleracea]
							54959292	54960205	mRNA	FtPinG0100995900	-
							54963759	54965309	mRNA	FtPinG0100996200	PREDICTED: adenine/guanine permease AZG2 [Theobroma cacao]
							54973766	54981213	mRNA	FtPinG0100996400	PREDICTED: kelch domain-containing protein 4 [Nicotiana tomentosiformis]
							54992263	54997275	mRNA	FtPinG0100997100	transcription termination factor MTERF15, mitochondrial [Chenopodium quinoa]
							54997768	55000298	mRNA	FtPinG0100997600	unknown [Populus trichocarpa]
							55003938	55004541	mRNA	FtPinG0100997800	uncharacterized protein LOC8263218 [Ricinus communis]
							55007858	55009424	mRNA	FtPinG0100997900	Ribosomal protein S21 [Artemisia annua]
							55013757	55017140	mRNA	FtPinG0100998100	26S proteasome non-ATPase regulatory subunit 6 homolog [Manihot esculenta]
							55018003	55021934	mRNA	FtPinG0100998300	hypothetical protein BVRB_7g157740 [Beta vulgaris subsp. vulgaris]
							55022638	55026652	mRNA	FtPinG0100998500	uncharacterized protein LOC105158019 [Sesamum indicum]
							55039310	55040546	mRNA	FtPinG0100999100	lysine histidine transporter 1-like isoform X1 [Rosa chinensis]
							55039310	55041220	mRNA	FtPinG0100999100	lysine histidine transporter 1-like isoform X1 [Rosa chinensis]
							55045679	55048368	mRNA	FtPinG0100999300	lysine histidine transporter 1 [Ricinus communis]
							55066858	55067377	mRNA	FtPinG0100999800	hypothetical protein BC332_08767 [Capsicum chinense]
							55078603	55078974	mRNA	FtPinG0100999900	hypothetical protein BVRB_1g020540 [Beta vulgaris subsp. vulgaris]
							55088453	55088878	mRNA	FtPinG0101000100	-
							55093302	55094011	mRNA	FtPinG0101000300	hypothetical protein BVRB_1g020540 [Beta vulgaris subsp. vulgaris]
							54981350	54986431	mRNA	FtPinG0100996700	LOW QUALITY PROTEIN: telomere length regulation protein TEL2 homolog [Quercus suber]
							55033077	55037624	mRNA	FtPinG0100998700	hypothetical protein SOVF_158260 [Spinacia oleracea]
							54892371	54921374	mRNA	FtPinG0100994400	callose synthase 10 [Spinacia oleracea]
							55050175	55056928	mRNA	FtPinG0100999600	hypothetical protein CISIN_1g004033mg [Citrus sinensis]
		2	31146750	31386737	2_31246750, 2_31246854, 2_31247146, 2_31247205, 2_31247211, 2_31247308, 2_31251319, 2_31255015, 2_31257788, 2_31257985, 2_31260133, 2_31261486, 2_31261784, 2_31263065, 2_31263351, 2_31286737	6.01298e-07	31147577	31153924	mRNA	FtPinG0201751900	-
							31168626	31172310	mRNA	FtPinG0201752500	high affinity H+/K+ symporter [Dionaea muscipula]
							31186630	31189122	mRNA	FtPinG0201752800	high affinity H+/K+ symporter [Dionaea muscipula]
							31210635	31210934	mRNA	FtPinG0201753100	Retrovirus-related Pol polyprotein from transposon TNT 1-94, partial [Glycine soja]
							31247721	31252925	mRNA	FtPinG0201754800	pentatricopeptide repeat-containing protein At3g09060 [Camellia sinensis]
							31251637	31251974	mRNA	FtPinG0201754800	pentatricopeptide repeat-containing protein At3g09060 [Camellia sinensis]
							31266071	31266586	mRNA	FtPinG0201754900	hypothetical protein PRUPE_2G218700 [Prunus persica]
							31269487	31273515	mRNA	FtPinG0201755100	PREDICTED: phosphatidylinositol:ceramide inositolphosphotransferase 1-like [Beta vulgaris subsp. vulgaris]
							31295326	31296708	mRNA	FtPinG0280000664	uncharacterized protein LOC109705432 [Ananas comosus]
							31302126	31302869	mRNA	FtPinG0201755300	uncharacterized protein LOC113694622 isoform X2 [Coffea arabica]
							31306716	31308778	mRNA	FtPinG0201755500	hypothetical protein Saspl_002867 [Salvia splendens]
							31321135	31321825	mRNA	FtPinG0201755900	hypothetical protein DVH24_026940 [Malus domestica]
							31323246	31323630	mRNA	FtPinG0201756100	60S ribosomal export protein NMD3 [Spinacia oleracea]
							31343433	31346923	mRNA	FtPinG0280000665	hypothetical protein TSUD_360970 [Trifolium subterraneum]
							31160333	31163203	mRNA	FtPinG0201752300	protein NRT1/ PTR FAMILY 5.5 isoform X1 [Prunus persica]
							31243861	31246508	mRNA	FtPinG0201754500	Peptide transporter 1 isoform 1 [Theobroma cacao]
							31309300	31311332	mRNA	FtPinG0201755800	peroxidase 21 [Morus notabilis]
							31325651	31326864	mRNA	FtPinG0201756300	-
		8	2373477	2624186	8_2473477, 8_2478987, 8_2524186	4.19355e-07	2380538	2383641	mRNA	FtPinG0808166400	protein FLX-like 4 [Durio zibethinus]
							2392970	2396576	mRNA	FtPinG0808166500	PREDICTED: autophagy-related protein 18b [Beta vulgaris subsp. vulgaris]
							2392970	2396576	mRNA	FtPinG0808166500	PREDICTED: autophagy-related protein 18b [Beta vulgaris subsp. vulgaris]
							2393697	2396748	mRNA	FtPinG0808166500	PREDICTED: autophagy-related protein 18b [Beta vulgaris subsp. vulgaris]
							2403998	2404281	mRNA	FtPinG0808167000	PREDICTED: CTP synthase-like [Solanum tuberosum]
							2405666	2407088	mRNA	FtPinG0808167100	UDP-glucuronate 4-epimerase 1 [Chenopodium quinoa]
							2419046	2421938	mRNA	FtPinG0808167400	Serine/threonine protein kinase [Parasponia andersonii]
							2465133	2467657	mRNA	FtPinG0808167500	putative GDP-L-fucose synthase 2 [Chenopodium quinoa]
							2475710	2476783	mRNA	FtPinG0880002641	PREDICTED: uncharacterized protein LOC104221943 [Nicotiana sylvestris]
							2509362	2510332	mRNA	FtPinG0808167900	gamma-glutamyl peptidase 5-like [Herrania umbratica]
							2514700	2519332	mRNA	FtPinG0808168200	deoxyhypusine synthase isoform X1 [Chenopodium quinoa]
							2514700	2519332	mRNA	FtPinG0808168200	deoxyhypusine synthase isoform X1 [Chenopodium quinoa]
							2525133	2526147	mRNA	FtPinG0808168300	-
							2526712	2530218	mRNA	FtPinG0808168500	serine/threonine-protein kinase HT1 [Spinacia oleracea]
							2557618	2558945	mRNA	FtPinG0808168900	PREDICTED: non-classical arabinogalactan protein 31 [Beta vulgaris subsp. vulgaris]
							2564884	2565854	mRNA	FtPinG0808169200	-
							2373677	2377733	mRNA	FtPinG0808165800	hypothetical protein MIMGU_mgv1a022157mg, partial [Erythranthe guttata]
							2539179	2540609	mRNA	FtPinG0808168800	transcription factor bHLH162 [Morus notabilis]
							2596883	2622204	mRNA	FtPinG0808169300	dof zinc finger protein DOF4.4 [Eutrema salsugineum]
							2615284	2622097	mRNA	FtPinG0808169800	protein FRIGIDA-ESSENTIAL 1 isoform X4 [Hevea brasiliensis]
Ca	2022, Danzhou Hainan	7	33411540	33613180	7_33511540, 7_33511661, 7_33512904, 7_33513180	5.55977e-06	33440495	33443462	mRNA	FtPinG0707663700	stomatal closure-related actin-binding protein 3-like [Chenopodium quinoa]
							33444274	33446225	mRNA	FtPinG0707663900	G2/mitotic-specific cyclin S13-7-like [Spinacia oleracea]
							33453761	33454771	mRNA	FtPinG0707664100	transcription factor MYBC1-like [Camellia sinensis]
							33461603	33464899	mRNA	FtPinG0707664400	PREDICTED: uncharacterized protein LOC104889530 [Beta vulgaris subsp. vulgaris]
							33492110	33494742	mRNA	FtPinG0707664900	Putative glycosyltransferase 2 [Glycine soja]
							33495367	33496343	mRNA	FtPinG0707665200	PREDICTED: mitogen-activated protein kinase 7-like [Ipomoea nil]
							33507394	33510799	mRNA	FtPinG0707665600	PREDICTED: putative pentatricopeptide repeat-containing protein At5g52630 [Vitis vinifera]
							33515597	33517789	mRNA	FtPinG0707665700	protein NRT1/ PTR FAMILY 3.1-like [Chenopodium quinoa]
							33518256	33520430	mRNA	FtPinG0707666000	cytochrome P450 94A1-like, partial [Camellia sinensis]
							33535086	33537505	mRNA	FtPinG0707666100	PREDICTED: WAT1-related protein At5g07050-like [Juglans regia]
							33607038	33609972	mRNA	FtPinG0707666900	p-coumarate 3-hydroxylase [Fagopyrum tataricum]
							33610276	33611851	mRNA	FtPinG0707667200	Cystatin domain-containing protein [Cephalotus follicularis]
							33612996	33616183	mRNA	FtPinG0707667400	PREDICTED: phosphatidylinositol 4-kinase gamma 8 [Beta vulgaris subsp. vulgaris]
							33503538	33506048	mRNA	FtPinG0707665300	hypothetical protein SOVF_193430 [Spinacia oleracea]
							33570476	33574002	mRNA	FtPinG0707666700	p-coumarate 3-hydroxylase [Fagopyrum tataricum]
							33551957	33554741	mRNA	FtPinG0707666500	PREDICTED: peptidyl-prolyl cis-trans isomerase FKBP65-like [Beta vulgaris subsp. vulgaris]
Co	2020, Liangshan Sichuan	4	34216613	34467704	4_34316613, 4_34317383, 4_34317766, 4_34317897, 4_34320057, 4_34320067, 4_34320072, 4_34320984, 4_34321172, 4_34367704	1.75617e-06	34231555	34233651	mRNA	FtPinG0404328000	Soluble inorganic pyrophosphatase [Actinidia chinensis var. chinensis]
							34237847	34239112	mRNA	FtPinG0404328200	-
							34237935	34239112	mRNA	FtPinG0404328200	-
							34245156	34247673	mRNA	FtPinG0404328300	PREDICTED: phosphoribulokinase, chloroplastic [Capsicum annuum]
							34248953	34249370	mRNA	FtPinG0404328600	transmembrane protein 234 homolog [Chenopodium quinoa]
							34249999	34251775	mRNA	FtPinG0404328800	PREDICTED: protein BASIC PENTACYSTEINE7 [Beta vulgaris subsp. vulgaris]
							34253829	34257975	mRNA	FtPinG0404329000	PREDICTED: 4-coumarate--CoA ligase-like 6 isoform X1 [Juglans regia]
							34260513	34260827	mRNA	FtPinG0404329200	hypothetical protein VITISV_020397 [Vitis vinifera]
							34275835	34280706	mRNA	FtPinG0404329400	CSC1-like protein [Actinidia chinensis var. chinensis]
							34282853	34285148	mRNA	FtPinG0404329500	ubiquinol oxidase 2, mitochondrial-like [Prosopis alba]
							34286282	34290124	mRNA	FtPinG0404329700	hypothetical protein AALP_AA3G255700 [Arabis alpina]
							34301221	34302085	mRNA	FtPinG0404330100	uncharacterized protein LOC103405397 isoform X2 [Malus domestica]
							34309315	34310856	mRNA	FtPinG0404330400	ATP synthase beta chain [Zea mays]
							34325730	34326338	mRNA	FtPinG0404330900	-
							34328079	34330699	mRNA	FtPinG0404331200	PREDICTED: probable receptor-like protein kinase At1g33260 [Beta vulgaris subsp. vulgaris]
							34334710	34335952	mRNA	FtPinG0480001465	hypothetical protein AALP_AA1G071600 [Arabis alpina]
							34346219	34347235	mRNA	FtPinG0480001466	Retrovirus-related Pol polyprotein from transposon 17.6 [Vitis vinifera]
							34359026	34359339	mRNA	FtPinG0404331700	-
							34379139	34379735	mRNA	FtPinG0404331900	3'-5' exonuclease domain-containing protein [Artemisia annua]
							34383820	34386840	mRNA	FtPinG0480001467	PREDICTED: uncharacterized protein LOC109134898 [Beta vulgaris subsp. vulgaris]
							34392334	34394273	mRNA	FtPinG0404332200	-
							34400659	34403103	mRNA	FtPinG0404332500	hypothetical protein LR48_Vigan06g072300 [Vigna angularis]
							34402253	34403103	mRNA	FtPinG0404332500	hypothetical protein LR48_Vigan06g072300 [Vigna angularis]
							34404146	34405717	mRNA	FtPinG0404332800	PREDICTED: expansin-A18-like [Gossypium hirsutum]
							34444992	34449318	mRNA	FtPinG0404333100	mediator of RNA polymerase II transcription subunit 34 [Spinacia oleracea]
							34444992	34451567	mRNA	FtPinG0404333100	mediator of RNA polymerase II transcription subunit 34 [Spinacia oleracea]
							34460595	34465609	mRNA	FtPinG0404333800	PREDICTED: SH3 domain-containing protein 2 isoform X1 [Eucalyptus grandis]
							34225697	34230404	mRNA	FtPinG0404327500	unnamed protein product [Coffea canephora]
							34290454	34293035	mRNA	FtPinG0404330000	RRP15-like protein [Actinidia chinensis var. chinensis]
							34320464	34325135	mRNA	FtPinG0404330700	PREDICTED: probable polyamine transporter At1g31830 isoform X1 [Beta vulgaris subsp. vulgaris]
							34323128	34325135	mRNA	FtPinG0404330700	PREDICTED: probable polyamine transporter At1g31830 isoform X1 [Beta vulgaris subsp. vulgaris]
							34438861	34443627	mRNA	FtPinG0404332900	PREDICTED: probable methyltransferase PMT20 [Nicotiana sylvestris]
							34452674	34459503	mRNA	FtPinG0404333400	LRR receptor-like serine/threonine-protein kinase FEI 2 isoform X1 [Spinacia oleracea]
		5	14444986	14692563	5_14544986, 5_14549311, 5_14552295, 5_14558400, 5_14579671, 5_14582071, 5_14586982, 5_14588121, 5_14592563	1.32857e-06	14467470	14470340	mRNA	FtPinG0505282800	PREDICTED: probable pectinesterase/pectinesterase inhibitor 59 [Beta vulgaris subsp. vulgaris]
							14471740	14472395	mRNA	FtPinG0505283200	-
							14472160	14474566	mRNA	FtPinG0505283400	putative disease resistance protein At1g50180 [Elaeis guineensis]
							14474180	14477813	mRNA	FtPinG0505283600	putative disease resistance protein At1g50180 [Elaeis guineensis]
							14478660	14479407	mRNA	FtPinG0505283800	putative disease resistance protein At1g50180 [Elaeis guineensis]
							14491774	14498713	mRNA	FtPinG0505284000	probable mitochondrial intermediate peptidase, mitochondrial [Chenopodium quinoa]
							14491774	14498713	mRNA	FtPinG0505284000	probable mitochondrial intermediate peptidase, mitochondrial [Chenopodium quinoa]
							14499847	14503320	mRNA	FtPinG0505284100	-
							14518901	14521519	mRNA	FtPinG0505284600	DEAD-box ATP-dependent RNA helicase 21 [Morus notabilis]
							14553307	14556860	mRNA	FtPinG0505284900	PREDICTED: peptidyl-prolyl cis-trans isomerase FKBP53 [Nelumbo nucifera]
							14558886	14562645	mRNA	FtPinG0505285100	40S ribosomal protein S3-2-like [Cucurbita moschata]
							14574107	14574810	mRNA	FtPinG0505285700	-
							14583317	14585243	mRNA	FtPinG0505285900	gibberellin 20-oxidase 1 [Rumex palustris]
							14585623	14586539	mRNA	FtPinG0505286200	acidic endochitinase [Solanum pennellii]
							14591769	14595888	mRNA	FtPinG0505286500	65-kDa microtubule-associated protein 3-like [Spinacia oleracea]
							14608321	14609132	mRNA	FtPinG0505287100	hypothetical protein SOVF_138620 [Spinacia oleracea]
							14618722	14620203	mRNA	FtPinG0505287300	protein BRASSINAZOLE-RESISTANT 1-like [Chenopodium quinoa]
							14625439	14627219	mRNA	FtPinG0505287500	hypothetical protein MANES_14G030600 [Manihot esculenta]
							14628824	14630098	mRNA	FtPinG0505287800	transcription factor TCP19-like [Helianthus annuus]
							14639928	14640764	mRNA	FtPinG0505288200	molybdenum cofactor sulfurase [Lactuca sativa]
							14641469	14643661	mRNA	FtPinG0505288300	molybdenum cofactor sulfurase-like [Durio zibethinus]
							14649061	14649582	mRNA	FtPinG0505289000	sentrin-specific protease 2-like isoform X2 [Rosa chinensis]
							14649679	14650117	mRNA	FtPinG0505289200	-
							14649983	14650679	mRNA	FtPinG0505289400	-
							14651286	14652018	mRNA	FtPinG0505289600	-
							14652257	14652610	mRNA	FtPinG0505289800	hypothetical protein EUTSA_v10019815mg, partial [Eutrema salsugineum]
							14654608	14655931	mRNA	FtPinG0505290000	hypothetical protein JCGZ_26148 [Jatropha curcas]
							14596680	14599098	mRNA	FtPinG0505286800	PREDICTED: NAC domain-containing protein 7-like isoform X1 [Populus euphratica]
		8	334112	1657558	8_1016977, 8_1017593, 8_1018727, 8_1024172, 8_1024188, 8_1024478, 8_1024513, 8_1024814, 8_1024832, 8_1024880, 8_1025875, 8_1026457, 8_1026531, 8_1026568, 8_1026577, 8_1026642, 8_1026657, 8_1026738, 8_1026828, 8_1028515, 8_1029706, 8_1029763, 8_1030395, 8_1030557, 8_1031284, 8_1031539, 8_1031806, 8_1032036, 8_1032285, 8_1032356, 8_1032359, 8_1033755, 8_1034021, 8_1034073, 8_1034940, 8_1035011, 8_1…	8.57961e-09	337932	338414	mRNA	FtPinG0880002624	-
							338071	338685	mRNA	FtPinG0808136700	hypothetical protein VITISV_030561 [Vitis vinifera]
							347729	348673	mRNA	FtPinG0880002625	PREDICTED: uncharacterized protein LOC106329829 [Brassica oleracea var. oleracea]
							367540	369360	mRNA	FtPinG0808137000	putative glycerol-3-phosphate transporter 5 [Camellia sinensis]
							367540	369360	mRNA	FtPinG0808137000	putative glycerol-3-phosphate transporter 5 [Camellia sinensis]
							371726	372157	mRNA	FtPinG0808137200	uncharacterized protein LOC110711376 [Chenopodium quinoa]
							372710	376826	mRNA	FtPinG0808137400	PREDICTED: uncharacterized protein LOC104901835 [Beta vulgaris subsp. vulgaris]
							396005	396585	mRNA	FtPinG0808138200	-
							399957	403525	mRNA	FtPinG0808138600	hypothetical protein VITISV_024970 [Vitis vinifera]
							412035	419218	mRNA	FtPinG0808139100	adenylate kinase 5, chloroplastic [Durio zibethinus]
							428685	430621	mRNA	FtPinG0808139300	PREDICTED: sugar transport protein 7 isoform X1 [Beta vulgaris subsp. vulgaris]
							430999	433124	mRNA	FtPinG0808139600	sugar transport protein 7 [Spinacia oleracea]
							449060	450157	mRNA	FtPinG0880002627	Transposon Ty3-I Gag-Pol polyprotein [Vitis vinifera]
							460874	463940	mRNA	FtPinG0808139900	transmembrane protein 230-like [Spinacia oleracea]
							472874	473551	mRNA	FtPinG0808140400	PREDICTED: uncharacterized protein LOC101205829 [Cucumis sativus]
							481870	484492	mRNA	FtPinG0808140800	protein PLANT CADMIUM RESISTANCE 10 [Cinnamomum micranthum f. kanehirae]
							515988	516814	mRNA	FtPinG0808141000	NAC transcription factor [Suaeda liaotungensis]
							546262	551129	mRNA	FtPinG0808141100	Beta-xylosidase/alpha-L-arabinofuranosidase 2 [Vitis vinifera]
							564696	565229	mRNA	FtPinG0808141400	uncharacterized protein LOC107262699 [Ricinus communis]
							578054	583582	mRNA	FtPinG0808141500	PREDICTED: BRASSINOSTEROID INSENSITIVE 1-associated receptor kinase 1 isoform X2 [Brassica rapa]
							595179	596363	mRNA	FtPinG0808141700	PREDICTED: protein SODIUM POTASSIUM ROOT DEFECTIVE 2-like [Nelumbo nucifera]
							596587	597938	mRNA	FtPinG0808142000	PREDICTED: protein CHLOROPLAST IMPORT APPARATUS 2 isoform X3 [Theobroma cacao]
							628897	635551	mRNA	FtPinG0808142100	PREDICTED: RNA-binding KH domain-containing protein PEPPER [Vitis vinifera]
							635867	637327	mRNA	FtPinG0808142600	protein SOMBRERO isoform X1 [Ricinus communis]
							645053	650825	mRNA	FtPinG0808142800	uncharacterized protein LOC110800677 [Spinacia oleracea]
							692486	694313	mRNA	FtPinG0880002629	DNA/RNA polymerases superfamily protein [Cinnamomum micranthum f. kanehirae]
							706478	707961	mRNA	FtPinG0808143900	anthocyanin 5-aromatic acyltransferase-like [Quercus suber]
							708808	712451	mRNA	FtPinG0808144200	PREDICTED: 3-hydroxyisobutyryl-CoA hydrolase-like protein 4, mitochondrial isoform X2 [Beta vulgaris subsp. vulgaris]
							708918	712610	mRNA	FtPinG0808144200	PREDICTED: 3-hydroxyisobutyryl-CoA hydrolase-like protein 4, mitochondrial isoform X2 [Beta vulgaris subsp. vulgaris]
							727216	732347	mRNA	FtPinG0808144400	PREDICTED: 3-hydroxyisobutyryl-CoA hydrolase-like protein 4, mitochondrial isoform X2 [Beta vulgaris subsp. vulgaris]
							743818	747525	mRNA	FtPinG0808144500	PREDICTED: aldehyde dehydrogenase family 2 member C4 [Beta vulgaris subsp. vulgaris]
							753740	756234	mRNA	FtPinG0808145000	strigolactone esterase D14-like [Camellia sinensis]
							776728	776851	mRNA	FtPinG0808145400	-
							779382	781660	mRNA	FtPinG0808145500	-
							788171	790169	mRNA	FtPinG0808145900	serine/threonine-protein kinase Nek6 [Manihot esculenta]
							790307	790882	mRNA	FtPinG0808146100	MACPF domain-containing protein NSL1, partial [Prunus avium]
							791452	792630	mRNA	FtPinG0808146300	COP1-interactive protein 1-like [Ziziphus jujuba]
							803910	804645	mRNA	FtPinG0808146600	heavy metal-associated isoprenylated plant protein 35 [Spinacia oleracea]
							823449	825498	mRNA	FtPinG0808147000	COBRA-like protein [Parasponia andersonii]
							826786	827214	mRNA	FtPinG0808147100	-
							827401	831542	mRNA	FtPinG0808147400	probable sulfate transporter 3.5 [Chenopodium quinoa]
							845542	846342	mRNA	FtPinG0808147600	Retrovirus-related Pol polyprotein from transposon TNT 1-94 [Cajanus cajan]
							853839	855165	mRNA	FtPinG0808148000	uncharacterized protein LOC105166815 [Sesamum indicum]
							873919	874444	mRNA	FtPinG0808148800	hypothetical protein PRUPE_7G229500 [Prunus persica]
							881429	882280	mRNA	FtPinG0808148900	PREDICTED: uncharacterized protein LOC104895025 [Beta vulgaris subsp. vulgaris]
							908413	909179	mRNA	FtPinG0808149700	Uncharacterized protein TCM_037899 [Theobroma cacao]
							914505	914747	mRNA	FtPinG0808150200	hypothetical protein COLO4_34910 [Corchorus olitorius]
							917972	920562	mRNA	FtPinG0808150300	ras-related protein RHN1-like isoform X1 [Camellia sinensis]
							924396	927550	mRNA	FtPinG0808150800	uncharacterized protein LOC110707802 [Chenopodium quinoa]
							931663	932756	mRNA	FtPinG0808151000	uncharacterized protein LOC114319275 isoform X1 [Camellia sinensis]
							939757	945208	mRNA	FtPinG0808151100	PREDICTED: RNA pseudouridine synthase 3, mitochondrial [Vitis vinifera]
							939757	945208	mRNA	FtPinG0808151100	PREDICTED: RNA pseudouridine synthase 3, mitochondrial [Vitis vinifera]
							951635	954911	mRNA	FtPinG0808151500	geranylgeranyl transferase type-2 subunit alpha 1 [Spinacia oleracea]
							962819	964045	mRNA	FtPinG0808151700	heat stress transcription factor C-1 [Ziziphus jujuba]
							1012363	1014404	mRNA	FtPinG0808151900	indole-3-pyruvate monooxygenase YUCCA2-like [Manihot esculenta]
							1073802	1076889	mRNA	FtPinG0808152200	protein CfxQ homolog isoform X2 [Solanum pennellii]
							1077974	1078474	mRNA	FtPinG0808152400	-
							1086028	1086765	mRNA	FtPinG0808152900	uncharacterized protein LOC110725371 [Chenopodium quinoa]
							1092612	1094862	mRNA	FtPinG0808153300	chloroplast processing peptidase-like [Chenopodium quinoa]
							1095033	1097010	mRNA	FtPinG0808153600	hypothetical protein Saspl_008519 [Salvia splendens]
							1098030	1102055	mRNA	FtPinG0808153800	protein LIKE COV 1-like [Spinacia oleracea]
							1111137	1113209	mRNA	FtPinG0808154200	uncharacterized protein LOC114318284 [Camellia sinensis]
							1160990	1162124	mRNA	FtPinG0808154600	protein SPEAR3-like [Lactuca sativa]
							1205077	1205826	mRNA	FtPinG0880002630	PREDICTED: uncharacterized protein LOC108837115, partial [Raphanus sativus]
							1218393	1219724	mRNA	FtPinG0880002631	E3 ubiquitin-protein ligase ATL42 [Prunus persica]
							1219624	1226791	mRNA	FtPinG0808154900	PREDICTED: uncharacterized protein LOC104902270 isoform X1 [Beta vulgaris subsp. vulgaris]
							1241689	1242246	mRNA	FtPinG0808155300	PREDICTED: ethylene-responsive transcription factor TINY-like [Juglans regia]
							1367981	1368821	mRNA	FtPinG0808155700	uncharacterized protein LOC105637775 [Jatropha curcas]
							1401606	1402224	mRNA	FtPinG0808155900	PREDICTED: uncharacterized protein LOC104902281 [Beta vulgaris subsp. vulgaris]
							1458830	1459600	mRNA	FtPinG0880002632	LOW QUALITY PROTEIN: uncharacterized protein LOC107017990 [Solanum pennellii]
							1475766	1484577	mRNA	FtPinG0808156200	golgin candidate 1 isoform X1 [Herrania umbratica]
							1508967	1510208	mRNA	FtPinG0808156900	-
							1543788	1544444	mRNA	FtPinG0880002633	Uncharacterized protein TCM_024023 [Theobroma cacao]
							1559648	1561603	mRNA	FtPinG0808157400	PREDICTED: senescence/dehydration-associated protein At4g35985, chloroplastic [Vitis vinifera]
							1564493	1566596	mRNA	FtPinG0808157500	PREDICTED: cytochrome B5-like protein [Beta vulgaris subsp. vulgaris]
							1593509	1595818	mRNA	FtPinG0808158400	bidirectional sugar transporter SWEET9-like [Prunus avium]
							1634019	1635056	mRNA	FtPinG0808158500	probable 3-hydroxyisobutyrate dehydrogenase-like 1, mitochondrial [Morus notabilis]
							1634727	1635817	mRNA	FtPinG0808158500	probable 3-hydroxyisobutyrate dehydrogenase-like 1, mitochondrial [Morus notabilis]
							360178	361164	mRNA	FtPinG0880002626	uncharacterized protein LOC111395991 [Olea europaea var. sylvestris]
							376436	378487	mRNA	FtPinG0808137600	uncharacterized protein LOC111284678 isoform X4 [Durio zibethinus]
							440015	443025	mRNA	FtPinG0808139700	PREDICTED: leucine-rich repeat receptor-like protein kinase TDR [Daucus carota subsp. sativus]
							687517	688570	mRNA	FtPinG0880002628	PREDICTED: uncharacterized protein LOC109135685 [Beta vulgaris subsp. vulgaris]
							818234	821917	mRNA	FtPinG0808146800	PREDICTED: probable serine incorporator [Beta vulgaris subsp. vulgaris]
							851644	853016	mRNA	FtPinG0808147700	psbP domain-containing protein 3, chloroplastic-like [Chenopodium quinoa]
							1079965	1083954	mRNA	FtPinG0808152500	Os01g0228450, partial [Oryza sativa Japonica Group]
							1209348	1212576	mRNA	FtPinG0808154800	PREDICTED: probable lactoylglutathione lyase, chloroplastic isoform X2 [Pyrus x bretschneideri]
							1275391	1278838	mRNA	FtPinG0808155600	PREDICTED: protein phosphatase 1 regulatory subunit pprA [Nelumbo nucifera]
							1488310	1493380	mRNA	FtPinG0808156300	PREDICTED: NADP-dependent malic enzyme [Beta vulgaris subsp. vulgaris]
							1620067	1624421	mRNA	FtPinG0880002634	uncharacterized protein LOC110901977 [Helianthus annuus]
							1635688	1639940	mRNA	FtPinG0808158800	hexokinase-1-like isoform X1 [Durio zibethinus]
							653005	658315	mRNA	FtPinG0808143200	proline-rich protein PRCC [Camellia sinensis]
							1568804	1574466	mRNA	FtPinG0808157800	uncharacterized protein LOC110690937 [Chenopodium quinoa]
Co	2022, Danzhou Hainan	6	34393769	34593837	6_34493769, 6_34493778, 6_34493783, 6_34493802, 6_34493837	1.10135e-06	34464564	34466573	mRNA	FtPinG0680002149	uncharacterized protein LOC110934091 [Helianthus annuus]
							34475326	34476336	mRNA	FtPinG0680002150	LOW QUALITY PROTEIN: uncharacterized protein LOC105179847, partial [Sesamum indicum]
							34524644	34526089	mRNA	FtPinG0606833600	NADH dehydrogenase (ubiquinone) complex I, assembly factor 6-like [Spinacia oleracea]
							34526345	34529361	mRNA	FtPinG0606833700	magnesium transporter MRS2-4-like isoform X1 [Camellia sinensis]
							34576779	34577435	mRNA	FtPinG0680002152	Uncharacterized protein TCM_024023 [Theobroma cacao]
							34501497	34506236	mRNA	FtPinG0606832700	dolichyl-phosphate beta-glucosyltransferase [Camellia sinensis]
							34553039	34554832	mRNA	FtPinG0680002151	Transposon Ty3-G Gag-Pol polyprotein [Vitis vinifera]
Cr	2021, Liangshan Sichuan	7	50647920	50869227	7_50747920, 7_50750394, 7_50751248, 7_50754886, 7_50757800, 7_50769227	3.12482e-06	50645140	50648670	mRNA	FtPinG0708081700	putative E3 ubiquitin-protein ligase XBAT34 isoform X2 [Chenopodium quinoa]
							50645219	50648435	mRNA	FtPinG0708081700	putative E3 ubiquitin-protein ligase XBAT34 isoform X2 [Chenopodium quinoa]
							50650427	50655258	mRNA	FtPinG0708081900	PREDICTED: probable methyltransferase PMT3 [Beta vulgaris subsp. vulgaris]
							50663574	50671014	mRNA	FtPinG0708082100	PREDICTED: serine/threonine-protein kinase tricorner [Beta vulgaris subsp. vulgaris]
							50664237	50670846	mRNA	FtPinG0708082100	PREDICTED: serine/threonine-protein kinase tricorner [Beta vulgaris subsp. vulgaris]
							50688912	50690684	mRNA	FtPinG0708082800	unnamed protein product, partial [Vitis vinifera]
							50699013	50699360	mRNA	FtPinG0708083000	unnamed protein product, partial [Vitis vinifera]
							50701119	50703808	mRNA	FtPinG0708083400	KIN14B-interacting protein At4g14310-like [Chenopodium quinoa]
							50705220	50706979	mRNA	FtPinG0708083500	PREDICTED: probable plastid-lipid-associated protein 6, chloroplastic [Vitis vinifera]
							50710167	50710769	mRNA	FtPinG0708083700	DCTP pyrophosphatase [Actinidia chinensis var. chinensis]
							50716595	50719799	mRNA	FtPinG0708083900	hypothetical protein OsI_08122 [Oryza sativa Indica Group]
							50744230	50746815	mRNA	FtPinG0708084300	peroxisomal membrane protein PMP22-like [Spinacia oleracea]
							50749336	50750738	mRNA	FtPinG0708084600	uncharacterized protein LOC110717785 [Chenopodium quinoa]
							50760903	50764708	mRNA	FtPinG0708084800	probable serine/threonine-protein kinase At1g54610 [Cynara cardunculus var. scolymus]
							50770605	50773102	mRNA	FtPinG0708084900	uncharacterized protein LOC21391829 [Morus notabilis]
							50782830	50784175	mRNA	FtPinG0708085300	CASP-like protein 1E1 [Chenopodium quinoa]
							50786356	50787239	mRNA	FtPinG0708085700	-
							50791534	50799629	mRNA	FtPinG0708085900	hypothetical protein SOVF_169400 [Spinacia oleracea]
							50800324	50803350	mRNA	FtPinG0708086200	PREDICTED: serine/threonine-protein kinase CDL1 [Beta vulgaris subsp. vulgaris]
							50824062	50824421	mRNA	FtPinG0708086300	monothiol glutaredoxin-S2 [Morus notabilis]
							50826649	50831197	mRNA	FtPinG0708086500	Kelch_2 domain-containing protein/Kelch_4 domain-containing protein [Cephalotus follicularis]
							50831382	50837979	mRNA	FtPinG0708086800	anaphase-promoting complex subunit 7 isoform X1 [Camellia sinensis]
							50853241	50854149	mRNA	FtPinG0708086900	hypothetical protein VITISV_003244 [Vitis vinifera]
							50858605	50859697	mRNA	FtPinG0708087300	PREDICTED: protein SRC2-like [Vitis vinifera]
							50861981	50866338	mRNA	FtPinG0708087600	vesicle-associated membrane protein 724 [Lactuca sativa]
							50868039	50868302	mRNA	FtPinG0708087700	PREDICTED: rapid alkalinization factor-like [Capsicum annuum]
							50773648	50774886	mRNA	FtPinG0708085100	Divinyl chlorophyllide a 8-vinyl-reductase [Actinidia chinensis var. chinensis]
							50786000	50791123	mRNA	FtPinG0708085600	PREDICTED: probable feruloyl esterase A isoform X1 [Beta vulgaris subsp. vulgaris]
							50787673	50791123	mRNA	FtPinG0708085600	PREDICTED: probable feruloyl esterase A isoform X1 [Beta vulgaris subsp. vulgaris]
							50720305	50728006	mRNA	FtPinG0708084200	PREDICTED: phosphate transporter PHO1-like [Gossypium arboreum]
Cu	2020, Liangshan Sichuan	3	26807686	27119860	3_26907686, 3_26913723, 3_26918243, 3_26921776, 3_26927808, 3_26932231, 3_26934876, 3_26937777, 3_26937790, 3_26945025, 3_26945906, 3_26946157, 3_26949414, 3_26950566, 3_26955599, 3_26955646, 3_26964691, 3_26964759, 3_26966162, 3_26966778, 3_26966976, 3_26967581, 3_26967722, 3_26967728, 3_26968233, 3_26968702, 3_26969328, 3_26971494, 3_26971547, 3_26973194, 3_26973442, 3_26975356, 3_26975473, 3_2…	2.0749e-07	26860460	26868553	mRNA	FtPinG0303182100	MMR_HSR1 domain-containing protein/TrmE_N domain-containing protein/GTPase_Cys_C domain-containing protein [Cephalotus follicularis]
							26878198	26881699	mRNA	FtPinG0303182300	hypothetical protein SOVF_173360 [Spinacia oleracea]
							26889416	26892936	mRNA	FtPinG0303182900	PREDICTED: probable F-actin-capping protein subunit beta [Vitis vinifera]
							26906329	26909354	mRNA	FtPinG0303183600	probable choline kinase 1 [Chenopodium quinoa]
							26941225	26941746	mRNA	FtPinG0380000951	Uncharacterized protein TCM_027940 [Theobroma cacao]
							26949510	26950145	mRNA	FtPinG0380000952	-
							26956351	26958821	mRNA	FtPinG0303183700	Protein S-acyltransferase [Actinidia chinensis var. chinensis]
							26989570	26990387	mRNA	FtPinG0303183900	-
							27018339	27019100	mRNA	FtPinG0380000953	PREDICTED: uncharacterized protein LOC105797569 [Gossypium raimondii]
							27022906	27029220	mRNA	FtPinG0303184100	PREDICTED: cyclin-dependent kinase F-4 [Beta vulgaris subsp. vulgaris]
							27029518	27030039	mRNA	FtPinG0303184400	-
							27035056	27036520	mRNA	FtPinG0303184700	PREDICTED: pollen receptor-like kinase 4 [Beta vulgaris subsp. vulgaris]
							27037518	27039501	mRNA	FtPinG0303185000	universal stress protein PHOS32-like isoform X2 [Chenopodium quinoa]
							27064893	27065783	mRNA	FtPinG0303185800	Retrovirus-related Pol polyprotein from transposon TNT 1-94 [Cajanus cajan]
							27084653	27085006	mRNA	FtPinG0303186200	putative boron transporter 2 [Vitis vinifera]
							27093215	27097124	mRNA	FtPinG0303186800	guanine nucleotide-binding protein alpha-1 subunit isoform X1 [Ziziphus jujuba]
							27094204	27096072	mRNA	FtPinG0303186800	guanine nucleotide-binding protein alpha-1 subunit isoform X1 [Ziziphus jujuba]
							27100892	27101928	mRNA	FtPinG0380000954	-
							26800401	26814678	mRNA	FtPinG0303181800	regulator of nonsense transcripts UPF3 [Spinacia oleracea]
							26882928	26886173	mRNA	FtPinG0303182500	hypothetical protein CRG98_018039 [Punica granatum]
							26894872	26903839	mRNA	FtPinG0303183100	type IV inositol polyphosphate 5-phosphatase 3-like isoform X1 [Chenopodium quinoa]
							27033154	27033741	mRNA	FtPinG0303184500	PREDICTED: pollen receptor-like kinase 1 [Vitis vinifera]
							27049655	27055042	mRNA	FtPinG0303185300	hypothetical protein CDL15_Pgr007118 [Punica granatum]
Cu	2022, Danzhou Hainan	1	54706280	55058180	1_54806280, 1_54809491, 1_54810596, 1_54811294, 1_54811334, 1_54811589, 1_54811605, 1_54811666, 1_54811673, 1_54811718, 1_54811721, 1_54813840, 1_54814714, 1_54819855, 1_54820149, 1_54820157, 1_54820159, 1_54820160, 1_54820190, 1_54825119, 1_54825136, 1_54825185, 1_54825337, 1_54825342, 1_54825438, 1_54841672, 1_54856330, 1_54856332, 1_54856333, 1_54857028, 1_54878157, 1_54884459, 1_54886437, 1_5…	2.98036e-07	54716534	54717914	mRNA	FtPinG0100988500	vignain [Prunus persica]
							54718166	54719028	mRNA	FtPinG0100988800	peptide methionine sulfoxide reductase [Populus trichocarpa]
							54731856	54733228	mRNA	FtPinG0100988900	vignain [Prunus persica]
							54735058	54737546	mRNA	FtPinG0100989200	probable pectate lyase 18 [Chenopodium quinoa]
							54747256	54752030	mRNA	FtPinG0100989400	betaine aldehyde dehydrogenase [Sesuvium portulacastrum]
							54767147	54769037	mRNA	FtPinG0100989700	DUF724 domain-containing protein 6-like [Chenopodium quinoa]
							54772520	54773185	mRNA	FtPinG0100989900	PREDICTED: diacylglycerol kinase theta [Beta vulgaris subsp. vulgaris]
							54774267	54774678	mRNA	FtPinG0100990200	hypothetical protein EJD97_000090 [Solanum chilense]
							54784735	54787924	mRNA	FtPinG0100990500	2-phenylethanol [Rosa hybrid cultivar]
							54797748	54800706	mRNA	FtPinG0100990900	PREDICTED: cinnamoyl-CoA reductase 1-like isoform X1 [Camelina sativa]
							54811807	54813617	mRNA	FtPinG0100991400	gibberellin 20-oxidase [Torenia fournieri]
							54825354	54826475	mRNA	FtPinG0100991700	-
							54825354	54828038	mRNA	FtPinG0100991700	-
							54825360	54827544	mRNA	FtPinG0100991700	-
							54828203	54829616	mRNA	FtPinG0100991900	-
							54842232	54845072	mRNA	FtPinG0100992100	pentatricopeptide repeat-containing protein At5g50280, chloroplastic [Spinacia oleracea]
							54846309	54850505	mRNA	FtPinG0100992500	uncharacterized protein LOC18048640 [Citrus clementina]
							54854701	54856487	mRNA	FtPinG0180000399	putative disease resistance protein RGA1 [Quercus suber]
							54857893	54860365	mRNA	FtPinG0100992900	PREDICTED: uncharacterized protein LOC109216415 [Nicotiana attenuata]
							54860189	54861367	mRNA	FtPinG0100993100	-
							54863215	54868499	mRNA	FtPinG0100993300	DNA-(apurinic or apyrimidinic site) lyase [Prunus persica]
							54875876	54879268	mRNA	FtPinG0100994000	F-box protein CPR1-like [Coffea arabica]
							54888058	54890698	mRNA	FtPinG0100994100	zinc finger CCCH domain-containing protein 43 [Ricinus communis]
							54936378	54938361	mRNA	FtPinG0100995500	PREDICTED: GDSL esterase/lipase At3g48460 [Vitis vinifera]
							54939752	54941583	mRNA	FtPinG0100995800	DNA repair protein RAD5B-like [Spinacia oleracea]
							54959292	54960205	mRNA	FtPinG0100995900	-
							54963759	54965309	mRNA	FtPinG0100996200	PREDICTED: adenine/guanine permease AZG2 [Theobroma cacao]
							54973766	54981213	mRNA	FtPinG0100996400	PREDICTED: kelch domain-containing protein 4 [Nicotiana tomentosiformis]
							54992263	54997275	mRNA	FtPinG0100997100	transcription termination factor MTERF15, mitochondrial [Chenopodium quinoa]
							54997768	55000298	mRNA	FtPinG0100997600	unknown [Populus trichocarpa]
							55003938	55004541	mRNA	FtPinG0100997800	uncharacterized protein LOC8263218 [Ricinus communis]
							55007858	55009424	mRNA	FtPinG0100997900	Ribosomal protein S21 [Artemisia annua]
							55013757	55017140	mRNA	FtPinG0100998100	26S proteasome non-ATPase regulatory subunit 6 homolog [Manihot esculenta]
							55018003	55021934	mRNA	FtPinG0100998300	hypothetical protein BVRB_7g157740 [Beta vulgaris subsp. vulgaris]
							55022638	55026652	mRNA	FtPinG0100998500	uncharacterized protein LOC105158019 [Sesamum indicum]
							55039310	55040546	mRNA	FtPinG0100999100	lysine histidine transporter 1-like isoform X1 [Rosa chinensis]
							55039310	55041220	mRNA	FtPinG0100999100	lysine histidine transporter 1-like isoform X1 [Rosa chinensis]
							55045679	55048368	mRNA	FtPinG0100999300	lysine histidine transporter 1 [Ricinus communis]
							54705439	54707693	mRNA	FtPinG0100987900	protein NUCLEAR FUSION DEFECTIVE 4-like [Camellia sinensis]
							54819011	54821055	mRNA	FtPinG0100991500	hypothetical protein EJD97_025196 [Solanum chilense]
							54981350	54986431	mRNA	FtPinG0100996700	LOW QUALITY PROTEIN: telomere length regulation protein TEL2 homolog [Quercus suber]
							55033077	55037624	mRNA	FtPinG0100998700	hypothetical protein SOVF_158260 [Spinacia oleracea]
							54892371	54921374	mRNA	FtPinG0100994400	callose synthase 10 [Spinacia oleracea]
							55050175	55056928	mRNA	FtPinG0100999600	hypothetical protein CISIN_1g004033mg [Citrus sinensis]
		2	5194370	5498666	2_5294370, 2_5295550, 2_5298457, 2_5383379, 2_5397924, 2_5398666	4.24666e-08	5207185	5208941	mRNA	FtPinG0201340200	uncharacterized protein LOC110659947 [Hevea brasiliensis]
							5215732	5218277	mRNA	FtPinG0201340400	PREDICTED: uncharacterized protein LOC100245043 [Vitis vinifera]
							5232057	5232875	mRNA	FtPinG0201340500	unnamed protein product, partial [Vitis vinifera]
							5250394	5254593	mRNA	FtPinG0201340800	protein MAIN-LIKE 1-like isoform X1 [Spinacia oleracea]
							5250539	5255792	mRNA	FtPinG0201340800	protein MAIN-LIKE 1-like isoform X1 [Spinacia oleracea]
							5250541	5254593	mRNA	FtPinG0201340800	protein MAIN-LIKE 1-like isoform X1 [Spinacia oleracea]
							5253309	5254593	mRNA	FtPinG0201340800	protein MAIN-LIKE 1-like isoform X1 [Spinacia oleracea]
							5254777	5255792	mRNA	FtPinG0201340800	protein MAIN-LIKE 1-like isoform X1 [Spinacia oleracea]
							5285647	5287779	mRNA	FtPinG0201341500	PREDICTED: uncharacterized protein LOC104892401 [Beta vulgaris subsp. vulgaris]
							5326088	5329397	mRNA	FtPinG0201342500	geraniol 8-hydroxylase-like [Chenopodium quinoa]
							5336360	5336858	mRNA	FtPinG0201342700	tubulin-folding cofactor E-like [Chenopodium quinoa]
							5336360	5336858	mRNA	FtPinG0201342700	tubulin-folding cofactor E-like [Chenopodium quinoa]
							5346015	5349022	mRNA	FtPinG0201342900	nudix hydrolase 14, chloroplastic [Hevea brasiliensis]
							5349333	5351966	mRNA	FtPinG0201343200	PREDICTED: sulfiredoxin, chloroplastic/mitochondrial [Nicotiana attenuata]
							5350685	5351966	mRNA	FtPinG0201343200	PREDICTED: sulfiredoxin, chloroplastic/mitochondrial [Nicotiana attenuata]
							5355104	5355757	mRNA	FtPinG0280000459	PREDICTED: B3 domain-containing protein At2g31420-like [Raphanus sativus]
							5357947	5361425	mRNA	FtPinG0201343400	pescadillo homolog [Abrus precatorius]
							5367757	5371989	mRNA	FtPinG0201343500	PREDICTED: pescadillo homolog isoform X1 [Vitis vinifera]
							5367766	5371945	mRNA	FtPinG0201343500	PREDICTED: pescadillo homolog isoform X1 [Vitis vinifera]
							5381593	5381828	mRNA	FtPinG0201343700	Retrovirus-related Pol polyprotein from transposon 17.6 [Vitis vinifera]
							5402071	5405175	mRNA	FtPinG0201343900	PREDICTED: purple acid phosphatase 22-like [Ipomoea nil]
							5408276	5411001	mRNA	FtPinG0201344100	-
							5411970	5412551	mRNA	FtPinG0280000460	PREDICTED: B3 domain-containing protein At2g31420-like [Raphanus sativus]
							5415089	5415858	mRNA	FtPinG0201344300	hypothetical protein VITISV_031846 [Vitis vinifera]
							5416096	5416476	mRNA	FtPinG0201344500	pentatricopeptide repeat-containing protein At2g33680-like [Chenopodium quinoa]
							5427155	5428144	mRNA	FtPinG0201344800	PREDICTED: uncharacterized protein LOC103337390 [Prunus mume]
							5429528	5431291	mRNA	FtPinG0201345000	hypothetical protein JCGZ_20691 [Jatropha curcas]
							5434167	5434889	mRNA	FtPinG0201345200	-
							5434401	5435171	mRNA	FtPinG0201345200	-
							5447563	5447844	mRNA	FtPinG0280000461	hypothetical protein CTI12_AA191010 [Artemisia annua]
							5450885	5452411	mRNA	FtPinG0280000462	PREDICTED: uncharacterized protein LOC104883809 [Beta vulgaris subsp. vulgaris]
							5463117	5464032	mRNA	FtPinG0201345300	PREDICTED: uncharacterized protein LOC100257875 isoform X3 [Vitis vinifera]
							5463117	5465234	mRNA	FtPinG0201345300	PREDICTED: uncharacterized protein LOC100257875 isoform X3 [Vitis vinifera]
							5465661	5470269	mRNA	FtPinG0201345600	GDSL esterase/lipase At5g03610 [Ricinus communis]
							5483978	5485553	mRNA	FtPinG0201346400	protein DETOXIFICATION 12-like isoform X1 [Camellia sinensis]
							5494707	5495360	mRNA	FtPinG0280000463	LOW QUALITY PROTEIN: uncharacterized protein LOC107017990 [Solanum pennellii]
							5258513	5260746	mRNA	FtPinG0201341000	Zinc finger A20 and AN1 domain-containing stress-associated protein [Actinidia chinensis var. chinensis]
							5307227	5309132	mRNA	FtPinG0201342300	casein kinase II subunit alpha-like [Asparagus officinalis]
							5336567	5344986	mRNA	FtPinG0201342700	tubulin-folding cofactor E-like [Chenopodium quinoa]
		6	43093192	43371788	6_43193192, 6_43204091, 6_43204096, 6_43204830, 6_43204831, 6_43204837, 6_43219886, 6_43231502, 6_43242786, 6_43242788, 6_43271788	1.8964e-08	43110038	43111765	mRNA	FtPinG0606935300	protein DETOXIFICATION 49-like [Chenopodium quinoa]
							43122086	43122505	mRNA	FtPinG0680002231	calmodulin-like protein 1 [Camellia sinensis]
							43122098	43122565	mRNA	FtPinG0606935500	calmodulin-like protein 1 [Helianthus annuus]
							43157476	43158103	mRNA	FtPinG0606935700	uncharacterized protein LOC114737335 [Prosopis alba]
							43224969	43225505	mRNA	FtPinG0606936000	uncharacterized protein LOC110668858 [Hevea brasiliensis]
							43297998	43298267	mRNA	FtPinG0680002232	Pentatricopeptide repeat-containing protein [Actinidia chinensis var. chinensis]
							43309017	43310325	mRNA	FtPinG0606936400	PREDICTED: cyclin-dependent kinase inhibitor 7 isoform X1 [Vitis vinifera]
							43338813	43342371	mRNA	FtPinG0606936600	patatin-like protein 2 [Cicer arietinum]
							43348624	43350851	mRNA	FtPinG0606936800	Patatin-like protein [Actinidia chinensis var. chinensis]
		7	21045333	22070064	7_21145333, 7_21160776, 7_21161042, 7_21161844, 7_21164828, 7_21164920, 7_21164922, 7_21164927, 7_21165039, 7_21170940, 7_21180571, 7_21189535, 7_21190181, 7_21194952, 7_21196071, 7_21196161, 7_21215234, 7_21219287, 7_21225870, 7_21229372, 7_21239155, 7_21243709, 7_21243771, 7_21253097, 7_21284900, 7_21287578, 7_21310685, 7_21315509, 7_21332900, 7_21333055, 7_21346178, 7_21531330, 7_21531333, 7_2…	3.41721e-07	21044418	21046277	mRNA	FtPinG0707507300	protein SYM1-like [Chenopodium quinoa]
							21044560	21046277	mRNA	FtPinG0707507300	protein SYM1-like [Chenopodium quinoa]
							21048926	21051127	mRNA	FtPinG0707507600	ras-related protein RABG3c [Spinacia oleracea]
							21076121	21076642	mRNA	FtPinG0780002439	Uncharacterized protein TCM_027940 [Theobroma cacao]
							21109579	21110976	mRNA	FtPinG0780002440	LOW QUALITY PROTEIN: uncharacterized protein LOC107017990 [Solanum pennellii]
							21114031	21115060	mRNA	FtPinG0707508300	PREDICTED: denticleless protein homolog [Juglans regia]
							21128973	21132464	mRNA	FtPinG0707508500	PREDICTED: heparanase-like protein 1 [Cucumis melo]
							21136068	21141193	mRNA	FtPinG0707508900	uncharacterized protein LOC110689385 isoform X1 [Chenopodium quinoa]
							21146789	21147144	mRNA	FtPinG0707509100	uncharacterized protein LOC105158481 isoform X2 [Sesamum indicum]
							21147464	21151037	mRNA	FtPinG0707509300	uncharacterized protein LOC110788896 [Spinacia oleracea]
							21165573	21166776	mRNA	FtPinG0707509600	PREDICTED: 60S ribosomal protein L37-3 [Beta vulgaris subsp. vulgaris]
							21168563	21172874	mRNA	FtPinG0707509800	PREDICTED: indole-3-pyruvate monooxygenase YUCCA6 [Nicotiana tomentosiformis]
							21253767	21254417	mRNA	FtPinG0780002442	PREDICTED: uncharacterized protein LOC104892738 [Beta vulgaris subsp. vulgaris]
							21266585	21274743	mRNA	FtPinG0707510100	RD22-like protein [Knorringia sibirica]
							21268326	21269078	mRNA	FtPinG0707510800	hypothetical protein CDL15_Pgr005248 [Punica granatum]
							21323282	21324842	mRNA	FtPinG0707511700	RD22-like protein [Knorringia sibirica]
							21329820	21331010	mRNA	FtPinG0780002443	PREDICTED: BURP domain protein RD22 [Capsicum annuum]
							21382196	21382608	mRNA	FtPinG0707512300	PREDICTED: LOW QUALITY PROTEIN: guanine nucleotide-binding protein-like NSN1 [Solanum tuberosum]
							21382437	21385160	mRNA	FtPinG0707512500	LOW QUALITY PROTEIN: guanine nucleotide-binding protein-like NSN1 [Chenopodium quinoa]
							21394745	21396360	mRNA	FtPinG0707513000	uncharacterized protein LOC110775417 [Spinacia oleracea]
							21402908	21403801	mRNA	FtPinG0780002444	uncharacterized protein LOC109831194 [Asparagus officinalis]
							21409166	21411204	mRNA	FtPinG0707513100	PREDICTED: uncharacterized protein LOC100262933 isoform X1 [Vitis vinifera]
							21449163	21451543	mRNA	FtPinG0707514100	PREDICTED: serine/threonine-protein phosphatase 7 long form homolog, partial [Erythranthe guttata]
							21449163	21452173	mRNA	FtPinG0707514100	PREDICTED: serine/threonine-protein phosphatase 7 long form homolog, partial [Erythranthe guttata]
							21453724	21455083	mRNA	FtPinG0707514400	PREDICTED: uncharacterized protein LOC104887751 isoform X1 [Beta vulgaris subsp. vulgaris]
							21472713	21475082	mRNA	FtPinG0707514500	uncharacterized protein LOC110712192 isoform X1 [Chenopodium quinoa]
							21476830	21477401	mRNA	FtPinG0707514700	hypothetical protein BVRB_2g043750 [Beta vulgaris subsp. vulgaris]
							21477667	21479060	mRNA	FtPinG0707515000	Molybdate transporter like [Actinidia chinensis var. chinensis]
							21480643	21483239	mRNA	FtPinG0707515100	PREDICTED: high mobility group nucleosome-binding domain-containing protein 5 [Populus euphratica]
							21480655	21483239	mRNA	FtPinG0707515100	PREDICTED: high mobility group nucleosome-binding domain-containing protein 5 [Populus euphratica]
							21483534	21487137	mRNA	FtPinG0707515600	PsbP family [Trema orientale]
							21488628	21493102	mRNA	FtPinG0707515800	uncharacterized protein LOC110801655 [Spinacia oleracea]
							21499268	21503011	mRNA	FtPinG0707516200	uncharacterized protein LOC110603894 [Manihot esculenta]
							21504619	21505610	mRNA	FtPinG0707516400	-
							21563791	21567712	mRNA	FtPinG0780002445	uncharacterized protein LOC110709193 [Chenopodium quinoa]
							21579066	21579983	mRNA	FtPinG0780002446	PREDICTED: LOW QUALITY PROTEIN: uncharacterized protein LOC105970777 [Erythranthe guttata]
							21585803	21587100	mRNA	FtPinG0707516800	-
							21616416	21616709	mRNA	FtPinG0707517100	PREDICTED: mitochondrial dicarboxylate/tricarboxylate transporter DTC-like [Juglans regia]
							21660844	21662414	mRNA	FtPinG0707517300	hypothetical protein SOVF_082210 [Spinacia oleracea]
							21711731	21713979	mRNA	FtPinG0707517800	vacuolar-processing enzyme-like [Chenopodium quinoa]
							21745408	21754100	mRNA	FtPinG0707518000	serine/threonine-protein phosphatase 6 regulatory subunit 3 [Prunus yedoensis var. nudiflora]
							21745769	21754100	mRNA	FtPinG0707518000	serine/threonine-protein phosphatase 6 regulatory subunit 3 [Prunus yedoensis var. nudiflora]
							21758974	21759785	mRNA	FtPinG0707518700	-
							21771623	21772693	mRNA	FtPinG0780002448	-
							21794382	21794766	mRNA	FtPinG0707519100	hypothetical protein Ccrd_019843 [Cynara cardunculus var. scolymus]
							21844731	21845132	mRNA	FtPinG0707519800	PREDICTED: uncharacterized protein LOC109134684 [Beta vulgaris subsp. vulgaris]
							21856545	21859915	mRNA	FtPinG0707520000	PREDICTED: 2-isopropylmalate synthase A-like [Ipomoea nil]
							21891905	21894213	mRNA	FtPinG0707520300	-
							21928123	21928779	mRNA	FtPinG0780002449	LOW QUALITY PROTEIN: uncharacterized protein LOC107017990 [Solanum pennellii]
							21972256	21977632	mRNA	FtPinG0780002450	uncharacterized protein LOC110272056 [Arachis ipaensis]
							22043177	22043969	mRNA	FtPinG0707521000	LOW QUALITY PROTEIN: uncharacterized protein LOC109847382 [Asparagus officinalis]
							22046289	22047196	mRNA	FtPinG0707521200	PREDICTED: hydroxymethylglutaryl-CoA synthase-like [Nelumbo nucifera]
							22049091	22049633	mRNA	FtPinG0707521400	ATP-dependent DNA helicase PIF1-like [Chenopodium quinoa]
							22054435	22054742	mRNA	FtPinG0707521600	hypothetical protein DY000_00008617 [Brassica cretica]
							22055211	22057297	mRNA	FtPinG0707522000	replication factor A protein 1-like [Chenopodium quinoa]
							22058810	22061405	mRNA	FtPinG0707522200	hypothetical protein SOVF_158560 [Spinacia oleracea]
							22063959	22064696	mRNA	FtPinG0780002451	uncharacterized protein LOC109842303 [Asparagus officinalis]
							21052301	21056478	mRNA	FtPinG0707508000	GTP-binding protein At2g22870 [Camellia sinensis]
							21249500	21251065	mRNA	FtPinG0780002441	PREDICTED: uncharacterized protein LOC104893796 [Beta vulgaris subsp. vulgaris]
							21379783	21382170	mRNA	FtPinG0707512200	hypothetical protein SOVF_054200 [Spinacia oleracea]
							21409166	21432013	mRNA	FtPinG0707513100	PREDICTED: uncharacterized protein LOC100262933 isoform X1 [Vitis vinifera]
							21444794	21447145	mRNA	FtPinG0707513900	STOREKEEPER protein-like [Camellia sinensis]
							21444794	21447876	mRNA	FtPinG0707513900	STOREKEEPER protein-like [Camellia sinensis]
							21543819	21546483	mRNA	FtPinG0707516500	-
							21543819	21546592	mRNA	FtPinG0707516500	-
							21543819	21546769	mRNA	FtPinG0707516500	-
							21610190	21614066	mRNA	FtPinG0780002447	uncharacterized protein LOC110690361 [Chenopodium quinoa]
							21706234	21711376	mRNA	FtPinG0707517500	PREDICTED: 30-kDa cleavage and polyadenylation specificity factor 30 [Beta vulgaris subsp. vulgaris]
							21986165	21989220	mRNA	FtPinG0707520600	-
							21495260	21495815	mRNA	FtPinG0707516000	-
							21757838	21758444	mRNA	FtPinG0707518500	uncharacterized protein At3g03773 [Spinacia oleracea]
		8	25424028	25628216	8_25524028, 8_25528204, 8_25528206, 8_25528216	4.07268e-06	25434447	25437944	mRNA	FtPinG0808515300	PREDICTED: cell number regulator 6-like [Beta vulgaris subsp. vulgaris]
							25464047	25468418	mRNA	FtPinG0808515900	luc7-like protein 3 isoform X1 [Citrus sinensis]
							25464047	25469274	mRNA	FtPinG0808515900	luc7-like protein 3 isoform X1 [Citrus sinensis]
							25464047	25469530	mRNA	FtPinG0808515900	luc7-like protein 3 isoform X1 [Citrus sinensis]
							25500810	25503041	mRNA	FtPinG0808516900	putative glycerol-3-phosphate transporter 1 [Chenopodium quinoa]
							25538643	25541524	mRNA	FtPinG0808517400	PREDICTED: vesicle-associated protein 1-3 isoform X1 [Beta vulgaris subsp. vulgaris]
							25543605	25544296	mRNA	FtPinG0808517500	vacuole invertase [Rumex dentatus]
							25543605	25548226	mRNA	FtPinG0808517500	vacuole invertase [Rumex dentatus]
							25562798	25565047	mRNA	FtPinG0808518000	PREDICTED: probable pectinesterase/pectinesterase inhibitor 59 [Beta vulgaris subsp. vulgaris]
							25579646	25580236	mRNA	FtPinG0808518200	21 kDa protein [Vitis vinifera]
							25604501	25605142	mRNA	FtPinG0808518700	hypothetical protein DVH24_022717 [Malus domestica]
							25607266	25607898	mRNA	FtPinG0808519000	Pectinesterase inhibitor [Corchorus capsularis]
							25626379	25627482	mRNA	FtPinG0808519300	uncharacterized protein LOC103404489 [Malus domestica]
							25626653	25627473	mRNA	FtPinG0808519600	PREDICTED: uncharacterized protein LOC104598014 [Nelumbo nucifera]
							25526021	25527391	mRNA	FtPinG0880002855	-
		8	34111756	34739410	8_34211756, 8_34495804, 8_34620775, 8_34639410	4.14453e-07	34114400	34115026	mRNA	FtPinG0808704700	copia LTR rider, partial [Trifolium pratense]
							34118749	34119894	mRNA	FtPinG0808705700	F-box protein FBW2-like [Spinacia oleracea]
							34129290	34133496	mRNA	FtPinG0808705900	PREDICTED: polyadenylate-binding protein 2 [Nicotiana tomentosiformis]
							34129331	34133883	mRNA	FtPinG0808705900	PREDICTED: polyadenylate-binding protein 2 [Nicotiana tomentosiformis]
							34131775	34132809	mRNA	FtPinG0808705900	PREDICTED: polyadenylate-binding protein 2 [Nicotiana tomentosiformis]
							34149941	34150492	mRNA	FtPinG0808706500	PREDICTED: uncharacterized protein LOC109230500 [Nicotiana attenuata]
							34156059	34156670	mRNA	FtPinG0808706800	zinc-finger homeodomain protein 2-like [Durio zibethinus]
							34169563	34171203	mRNA	FtPinG0808706900	uncharacterized protein LOC110785249 isoform X1 [Spinacia oleracea]
							34171528	34173706	mRNA	FtPinG0808707200	very-long-chain (3R)-3-hydroxyacyl-CoA dehydratase PASTICCINO 2A-like [Prosopis alba]
							34184970	34191704	mRNA	FtPinG0808707400	PREDICTED: mechanosensitive ion channel protein 2, chloroplastic isoform X1 [Vitis vinifera]
							34200072	34203023	mRNA	FtPinG0808707500	putative U-box domain-containing protein 50 [Chenopodium quinoa]
							34200447	34200952	mRNA	FtPinG0808707800	RecName: Full=Putative U-box domain-containing protein 50; AltName: Full=Plant U-box protein 50; AltName: Full=RING-type E3 ubiquitin transferase PUB50
							34207207	34207893	mRNA	FtPinG0808708000	hypothetical protein SOVF_207080 [Spinacia oleracea]
							34228574	34229073	mRNA	FtPinG0808708100	PREDICTED: uncharacterized protein LOC104900682 [Beta vulgaris subsp. vulgaris]
							34251832	34254186	mRNA	FtPinG0808708400	receptor-like cytosolic serine/threonine-protein kinase RBK1 [Chenopodium quinoa]
							34261909	34264407	mRNA	FtPinG0808708700	PREDICTED: protein DA1-related 1-like [Nelumbo nucifera]
							34264926	34267041	mRNA	FtPinG0808708900	PREDICTED: elongation of fatty acids protein 3-like [Ipomoea nil]
							34275792	34276949	mRNA	FtPinG0808709200	geranyl diphosphate synthase [Morus alba]
							34286549	34288094	mRNA	FtPinG0808709300	homeobox-leucine zipper protein ATHB-40 [Populus trichocarpa]
							34328041	34333679	mRNA	FtPinG0808709800	PREDICTED: branched-chain-amino-acid aminotransferase 5, chloroplastic [Vitis vinifera]
							34328402	34329641	mRNA	FtPinG0808709900	branched-chain amino acid aminotransferase 2, chloroplastic isoform X1 [Morus notabilis]
							34350788	34352815	mRNA	FtPinG0808710400	Pentatricopeptide repeat-containing protein [Actinidia chinensis var. chinensis]
							34357258	34357612	mRNA	FtPinG0808710600	-
							34358415	34358564	mRNA	FtPinG0808710800	V-type proton ATPase subunit a3-like [Chenopodium quinoa]
							34361241	34361996	mRNA	FtPinG0880002913	LOW QUALITY PROTEIN: uncharacterized protein LOC107017990 [Solanum pennellii]
							34365351	34367226	mRNA	FtPinG0808711200	-
							34367533	34368296	mRNA	FtPinG0808711400	retrotransposon-related protein [Trifolium pratense]
							34370929	34371621	mRNA	FtPinG0808711600	uncharacterized protein LOC110654614 [Hevea brasiliensis]
							34371901	34372441	mRNA	FtPinG0808711800	hypothetical protein CDL15_Pgr026518 [Punica granatum]
							34375309	34377876	mRNA	FtPinG0880002914	Transposon Ty3-G Gag-Pol polyprotein [Vitis vinifera]
							34378899	34379064	mRNA	FtPinG0808711900	putative vacuolar ATPase subunit 100 kDa subunit [Mesembryanthemum crystallinum]
							34381647	34387387	mRNA	FtPinG0808712200	high affinity sulfate transporter 2-like [Chenopodium quinoa]
							34394416	34396103	mRNA	FtPinG0808712400	PREDICTED: protein HUA2-LIKE 2-like [Nicotiana tomentosiformis]
							34397455	34403301	mRNA	FtPinG0808712600	protein HUA2-LIKE 3-like [Chenopodium quinoa]
							34398911	34403301	mRNA	FtPinG0808712600	protein HUA2-LIKE 3-like [Chenopodium quinoa]
							34424736	34428104	mRNA	FtPinG0808713400	PREDICTED: uncharacterized protein LOC100259706 [Vitis vinifera]
							34435069	34435245	mRNA	FtPinG0808713600	uncharacterized protein LOC105043884 isoform X3 [Elaeis guineensis]
							34459524	34460237	mRNA	FtPinG0808713900	Transcriptional activator like [Actinidia chinensis var. chinensis]
							34461988	34463297	mRNA	FtPinG0808714100	FHA domain-containing protein FHA2-like isoform X1 [Manihot esculenta]
							34478251	34483007	mRNA	FtPinG0808714300	uncharacterized protein LOC110713464 [Chenopodium quinoa]
							34482548	34483777	mRNA	FtPinG0808714600	PREDICTED: BSD domain-containing protein 1-like [Nelumbo nucifera]
							34495613	34497510	mRNA	FtPinG0808715000	PREDICTED: sister-chromatid cohesion protein 3 [Eucalyptus grandis]
							34525251	34531289	mRNA	FtPinG0808715300	PREDICTED: E3 ubiquitin-protein ligase UPL7 [Beta vulgaris subsp. vulgaris]
							34542760	34543349	mRNA	FtPinG0808715600	WEB family protein At2g17940-like [Chenopodium quinoa]
							34543922	34545203	mRNA	FtPinG0808715800	PREDICTED: uncharacterized protein LOC105138721 isoform X2 [Populus euphratica]
							34552829	34553518	mRNA	FtPinG0808716000	uncharacterized protein LOC110775417 [Spinacia oleracea]
							34557648	34559681	mRNA	FtPinG0808716300	flavanone-3-hydroxylase [Fagopyrum tataricum]
							34564306	34567034	mRNA	FtPinG0808716600	PREDICTED: transcription factor bHLH121 [Beta vulgaris subsp. vulgaris]
							34577001	34578723	mRNA	FtPinG0808716900	probable receptor-like protein kinase At5g24010 isoform X1 [Camellia sinensis]
							34581834	34582838	mRNA	FtPinG0808717200	uncharacterized protein LOC110912619 isoform X1 [Helianthus annuus]
							34587846	34596344	mRNA	FtPinG0808717300	dynamin-related protein 3B-like [Chenopodium quinoa]
							34609649	34610377	mRNA	FtPinG0808717700	dof zinc finger protein DOF3.4 [Carica papaya]
							34640057	34640560	mRNA	FtPinG0808717900	uncharacterized protein LOC113869911 [Abrus precatorius]
							34657300	34657740	mRNA	FtPinG0880002915	PREDICTED: uncharacterized protein LOC106329829 [Brassica oleracea var. oleracea]
							34664915	34666421	mRNA	FtPinG0808718100	probable aquaporin NIP5-1 [Hevea brasiliensis]
							34697092	34699059	mRNA	FtPinG0808718600	L-ascorbate oxidase-like [Prunus avium]
							34717896	34719903	mRNA	FtPinG0808719000	Tetratricopeptide repeat-containing domain [Macleaya cordata]
							34723296	34724789	mRNA	FtPinG0808719100	hypothetical protein CDL15_Pgr001774 [Punica granatum]
							34726350	34728221	mRNA	FtPinG0808719400	ethylene-insensitive 3-like 4 protein [Gossypium hirsutum]
							34110694	34112840	mRNA	FtPinG0808704300	hypothetical protein Ahy_B10g105733 isoform C [Arachis hypogaea]
							34142444	34147028	mRNA	FtPinG0808706300	uncharacterized protein LOC107425279 isoform X1 [Ziziphus jujuba]
							34255733	34260762	mRNA	FtPinG0808708500	-
							34323755	34327402	mRNA	FtPinG0808709500	unknown [Solanum melongena]
							34402990	34411973	mRNA	FtPinG0808713000	protein HUA2-LIKE 2-like isoform X1 [Citrus sinensis]
							34417096	34424191	mRNA	FtPinG0808713100	PREDICTED: elongation factor Tu, mitochondrial [Tarenaya hassleriana]
							34445760	34457707	mRNA	FtPinG0808713700	unnamed protein product, partial [Vitis vinifera]
							34521065	34524946	mRNA	FtPinG0808715100	E3 ubiquitin-protein ligase UPL7 [Quercus suber]
							34684525	34685051	mRNA	FtPinG0808718400	uncharacterized protein LOC110734785 [Chenopodium quinoa]
							34701244	34702850	mRNA	FtPinG0808718800	PREDICTED: protein NEN4-like [Nelumbo nucifera]
Fe	2020, Liangshan Sichuan	1	8602458	8867173	1_8702458, 1_8709003, 1_8731273, 1_8758844, 1_8767173	2.17924e-06	8607823	8609674	mRNA	FtPinG0100221300	-
							8618346	8619487	mRNA	FtPinG0100222200	PREDICTED: uncharacterized protein LOC104221396 [Nicotiana sylvestris]
							8618346	8620049	mRNA	FtPinG0100222400	Retrovirus-related Pol polyprotein from transposon 17.6 [Vitis vinifera]
							8620230	8620573	mRNA	FtPinG0100222600	-
							8672545	8673104	mRNA	FtPinG0100223400	uncharacterized protein LOC103638077 [Zea mays]
							8674878	8676417	mRNA	FtPinG0100223600	ubiquitin precursor [Hevea brasiliensis]
							8678835	8680906	mRNA	FtPinG0100223800	Cysteine-rich repeat secretory protein like [Actinidia chinensis var. chinensis]
							8711278	8714733	mRNA	FtPinG0100224900	PREDICTED: glutamine synthetase nodule isozyme [Tarenaya hassleriana]
							8723836	8726743	mRNA	FtPinG0100225700	ran-binding protein 1 homolog b-like [Prosopis alba]
							8723970	8724302	mRNA	FtPinG0100226000	ran-binding protein 1 homolog b [Citrus clementina]
							8770651	8772083	mRNA	FtPinG0100226800	aspartic proteinase PCS1-like [Camellia sinensis]
							8777082	8778383	mRNA	FtPinG0100226900	spermidine hydroxycinnamoyl transferase isoform X2 [Quercus suber]
							8798264	8799427	mRNA	FtPinG0180000042	hypothetical protein [Beta vulgaris subsp. vulgaris]
							8804934	8813209	mRNA	FtPinG0100227100	Potassium channel SKOR like [Actinidia chinensis var. chinensis]
							8823538	8824110	mRNA	FtPinG0100228600	-
							8832818	8833497	mRNA	FtPinG0100228800	auxin-induced protein 22D [Vigna radiata var. radiata]
							8838764	8839884	mRNA	FtPinG0100228900	-
							8849886	8850501	mRNA	FtPinG0100229200	-
							8858101	8859873	mRNA	FtPinG0100229300	Protein BYPASS-related [Trema orientale]
							8716120	8716680	mRNA	FtPinG0100225400	PREDICTED: uncharacterized protein LOC104451992 [Eucalyptus grandis]
							8830464	8831266	mRNA	FtPinG0100228800	auxin-induced protein 22D [Vigna radiata var. radiata]
							8830464	8833497	mRNA	FtPinG0100228800	auxin-induced protein 22D [Vigna radiata var. radiata]
		1	25932155	26326742	1_26032155, 1_26037228, 1_26049477, 1_26053749, 1_26056269, 1_26057834, 1_26059664, 1_26061035, 1_26062900, 1_26085354, 1_26086488, 1_26089318, 1_26093452, 1_26095399, 1_26097691, 1_26103495, 1_26105601, 1_26106713, 1_26107614, 1_26110821, 1_26122006, 1_26122304, 1_26129148, 1_26130795, 1_26131131, 1_26132420, 1_26136731, 1_26138229, 1_26138930, 1_26142733, 1_26150142, 1_26150145, 1_26150146, 1_2…	5.50081e-10	25942453	25943310	mRNA	FtPinG0100542300	remorin 4.1-like [Coffea arabica]
							25946152	25948992	mRNA	FtPinG0100542500	guanylate kinase 2-like [Spinacia oleracea]
							25946152	25948997	mRNA	FtPinG0100542500	guanylate kinase 2-like [Spinacia oleracea]
							25967117	25967344	mRNA	FtPinG0100542800	hypothetical protein BVRB_3g061280 [Beta vulgaris subsp. vulgaris]
							25972382	25973209	mRNA	FtPinG0100542900	Dehydration-responsive element-binding protein like [Actinidia chinensis var. chinensis]
							25973693	25978952	mRNA	FtPinG0100543200	DNA-binding protein SMUBP-2 [Spinacia oleracea]
							25985030	25989933	mRNA	FtPinG0100543400	uncharacterized protein LOC110651851 [Hevea brasiliensis]
							26007347	26009653	mRNA	FtPinG0180000168	PREDICTED: LOW QUALITY PROTEIN: uncharacterized protein LOC105970777 [Erythranthe guttata]
							26018629	26024700	mRNA	FtPinG0100543700	PREDICTED: 1-acyl-sn-glycerol-3-phosphate acyltransferase 2 isoform X2 [Beta vulgaris subsp. vulgaris]
							26303788	26304363	mRNA	FtPinG0100545200	polygalacturonase inhibitor-like [Camellia sinensis]
							26305648	26308195	mRNA	FtPinG0100545400	protein ABHD18 isoform X1 [Camellia sinensis]
							26307269	26308195	mRNA	FtPinG0100545400	protein ABHD18 isoform X1 [Camellia sinensis]
							26309609	26311329	mRNA	FtPinG0100545600	PREDICTED: protein POLYCHOME [Beta vulgaris subsp. vulgaris]
							26317631	26318438	mRNA	FtPinG0100546000	ras-related protein RABA4d-like [Spinacia oleracea]
		7	43293999	43499737	7_43393999, 7_43399727, 7_43399737	1.51723e-06	43300824	43301168	mRNA	FtPinG0707886000	hypothetical protein CDL12_30137 [Handroanthus impetiginosus]
							43309126	43310333	mRNA	FtPinG0780002585	PREDICTED: uncharacterized protein LOC104708268 [Camelina sativa]
							43311970	43319218	mRNA	FtPinG0707886100	-
							43316388	43318307	mRNA	FtPinG0780002586	uncharacterized protein LOC110626658 [Manihot esculenta]
							43340187	43340417	mRNA	FtPinG0780002587	-
							43340771	43342504	mRNA	FtPinG0707887300	uncharacterized protein LOC110701590 [Chenopodium quinoa]
							43342903	43347343	mRNA	FtPinG0707887600	leucine aminopeptidase-like [Camellia sinensis]
							43353342	43365070	mRNA	FtPinG0707887900	regulator of nonsense transcripts UPF2 [Jatropha curcas]
							43431221	43433740	mRNA	FtPinG0707888300	Ethylene-responsive transcription factor RAP2-7, putative isoform 1 [Theobroma cacao]
							43437499	43443070	mRNA	FtPinG0707888500	PREDICTED: sporulation protein RMD1 [Beta vulgaris subsp. vulgaris]
							43461145	43465373	mRNA	FtPinG0707889100	protein NRT1/ PTR FAMILY 2.3-like [Chenopodium quinoa]
							43462907	43465373	mRNA	FtPinG0707889100	protein NRT1/ PTR FAMILY 2.3-like [Chenopodium quinoa]
							43317984	43321441	mRNA	FtPinG0707886100	-
							43328614	43339449	mRNA	FtPinG0707886900	TBC1 domain family member 8B-like [Chenopodium quinoa]
							43431221	43434017	mRNA	FtPinG0707888300	Ethylene-responsive transcription factor RAP2-7, putative isoform 1 [Theobroma cacao]
							43481645	43484135	mRNA	FtPinG0707889700	protein NRT1/ PTR FAMILY 2.7-like [Chenopodium quinoa]
							43496213	43500046	mRNA	FtPinG0707889900	AAA-type ATPase family protein / ankyrin repeat family protein isoform 1 [Theobroma cacao]
Fe	2021, Liangshan Sichuan	1	54857815	55066017	1_54957815, 1_54966017	5.20975e-06	54857893	54860365	mRNA	FtPinG0100992900	PREDICTED: uncharacterized protein LOC109216415 [Nicotiana attenuata]
							54860189	54861367	mRNA	FtPinG0100993100	-
							54863215	54868499	mRNA	FtPinG0100993300	DNA-(apurinic or apyrimidinic site) lyase [Prunus persica]
							54875876	54879268	mRNA	FtPinG0100994000	F-box protein CPR1-like [Coffea arabica]
							54888058	54890698	mRNA	FtPinG0100994100	zinc finger CCCH domain-containing protein 43 [Ricinus communis]
							54936378	54938361	mRNA	FtPinG0100995500	PREDICTED: GDSL esterase/lipase At3g48460 [Vitis vinifera]
							54939752	54941583	mRNA	FtPinG0100995800	DNA repair protein RAD5B-like [Spinacia oleracea]
							54959292	54960205	mRNA	FtPinG0100995900	-
							54963759	54965309	mRNA	FtPinG0100996200	PREDICTED: adenine/guanine permease AZG2 [Theobroma cacao]
							54973766	54981213	mRNA	FtPinG0100996400	PREDICTED: kelch domain-containing protein 4 [Nicotiana tomentosiformis]
							54992263	54997275	mRNA	FtPinG0100997100	transcription termination factor MTERF15, mitochondrial [Chenopodium quinoa]
							54997768	55000298	mRNA	FtPinG0100997600	unknown [Populus trichocarpa]
							55003938	55004541	mRNA	FtPinG0100997800	uncharacterized protein LOC8263218 [Ricinus communis]
							55007858	55009424	mRNA	FtPinG0100997900	Ribosomal protein S21 [Artemisia annua]
							55013757	55017140	mRNA	FtPinG0100998100	26S proteasome non-ATPase regulatory subunit 6 homolog [Manihot esculenta]
							55018003	55021934	mRNA	FtPinG0100998300	hypothetical protein BVRB_7g157740 [Beta vulgaris subsp. vulgaris]
							55022638	55026652	mRNA	FtPinG0100998500	uncharacterized protein LOC105158019 [Sesamum indicum]
							55039310	55040546	mRNA	FtPinG0100999100	lysine histidine transporter 1-like isoform X1 [Rosa chinensis]
							55039310	55041220	mRNA	FtPinG0100999100	lysine histidine transporter 1-like isoform X1 [Rosa chinensis]
							55045679	55048368	mRNA	FtPinG0100999300	lysine histidine transporter 1 [Ricinus communis]
							54981350	54986431	mRNA	FtPinG0100996700	LOW QUALITY PROTEIN: telomere length regulation protein TEL2 homolog [Quercus suber]
							55033077	55037624	mRNA	FtPinG0100998700	hypothetical protein SOVF_158260 [Spinacia oleracea]
							54892371	54921374	mRNA	FtPinG0100994400	callose synthase 10 [Spinacia oleracea]
							55050175	55056928	mRNA	FtPinG0100999600	hypothetical protein CISIN_1g004033mg [Citrus sinensis]
K	2020, Liangshan Sichuan	3	56317771	56524997	3_56417771, 3_56422620, 3_56422638, 3_56423924, 3_56424282, 3_56424597, 3_56424794, 3_56424997	9.30864e-07	56324439	56326678	mRNA	FtPinG0303599800	PREDICTED: uncharacterized protein LOC100267847 [Vitis vinifera]
							56334203	56339431	mRNA	FtPinG0303600000	PREDICTED: serine/threonine-protein kinase tricorner isoform X2 [Vitis vinifera]
							56362032	56364001	mRNA	FtPinG0303600100	protein DCL, chloroplastic [Ricinus communis]
							56372648	56374989	mRNA	FtPinG0303600300	hypothetical protein COLO4_26519 [Corchorus olitorius]
							56389199	56390928	mRNA	FtPinG0303600500	alpha carbonic anhydrase 1, chloroplastic-like [Camellia sinensis]
							56394464	56397457	mRNA	FtPinG0303600800	uncharacterized protein LOC105633635 [Jatropha curcas]
							56407741	56408514	mRNA	FtPinG0303601000	-
							56420076	56421385	mRNA	FtPinG0303601200	heat stress transcription factor B-4-like [Olea europaea var. sylvestris]
							56433946	56434501	mRNA	FtPinG0303601300	-
							56436279	56437729	mRNA	FtPinG0303601600	probable BOI-related E3 ubiquitin-protein ligase 2 [Citrus sinensis]
							56465328	56466515	mRNA	FtPinG0303602000	uncharacterized protein LOC110786723 [Spinacia oleracea]
							56471774	56473675	mRNA	FtPinG0303602100	RNA-binding protein CP31B, chloroplastic [Amborella trichopoda]
							56476380	56478632	mRNA	FtPinG0303602400	Subtilisin-like protease SBT1.9 [Vitis vinifera]
							56486934	56489371	mRNA	FtPinG0303602600	probable serine/threonine-protein kinase At1g01540 [Chenopodium quinoa]
							56503835	56504501	mRNA	FtPinG0303603000	-
							56504545	56506689	mRNA	FtPinG0303603200	NAC transcription factor 29-like isoform X1 [Spinacia oleracea]
							56512866	56513293	mRNA	FtPinG0303603500	PREDICTED: nudix hydrolase 15, mitochondrial [Beta vulgaris subsp. vulgaris]
							56512880	56513767	mRNA	FtPinG0303603800	PREDICTED: nudix hydrolase 15, mitochondrial [Beta vulgaris subsp. vulgaris]
							56520134	56521501	mRNA	FtPinG0303603900	uncharacterized acetyltransferase At3g50280-like [Quercus suber]
							56520285	56521501	mRNA	FtPinG0303603900	uncharacterized acetyltransferase At3g50280-like [Quercus suber]
							56523979	56525363	mRNA	FtPinG0303604200	uncharacterized acetyltransferase At3g50280-like [Quercus suber]
							56491403	56493766	mRNA	FtPinG0303602800	basic helix-loop-helix family protein [Populus alba]
		8	39173307	39424605	8_39273307, 8_39324579, 8_39324605	2.78401e-06	39188823	39189398	mRNA	FtPinG0808844100	hypothetical protein HannXRQ_Chr16g0519991 [Helianthus annuus]
							39191460	39191945	mRNA	FtPinG0808844300	Isopenicillin N synthase [Corchorus capsularis]
							39191848	39196480	mRNA	FtPinG0880002935	hypothetical protein AALP_AA6G160500 [Arabis alpina]
							39198016	39201365	mRNA	FtPinG0808844500	putative wall-associated receptor kinase-like 16 [Chenopodium quinoa]
							39202379	39204139	mRNA	FtPinG0808844800	pentatricopeptide repeat-containing protein At5g40410, mitochondrial-like [Quercus suber]
							39258163	39263878	mRNA	FtPinG0808845300	PREDICTED: callose synthase 12 [Beta vulgaris subsp. vulgaris]
							39267020	39267706	mRNA	FtPinG0808845500	hypothetical protein PHAVU_004G108100g [Phaseolus vulgaris]
							39268531	39269097	mRNA	FtPinG0808845800	PREDICTED: uncharacterized protein LOC104902809 [Beta vulgaris subsp. vulgaris]
							39280707	39281275	mRNA	FtPinG0808846800	hypothetical protein CCACVL1_12527 [Corchorus capsularis]
							39284724	39285155	mRNA	FtPinG0808847000	PREDICTED: uncharacterized protein LOC101293076 [Fragaria vesca subsp. vesca]
							39295303	39302009	mRNA	FtPinG0808847100	Switch [Trema orientale]
							39310802	39311794	mRNA	FtPinG0808847600	ADP,ATP carrier protein 3, mitochondrial [Rosa chinensis]
							39313185	39314854	mRNA	FtPinG0808847800	ADP,ATP carrier protein 3, mitochondrial [Glycine max]
							39338589	39339095	mRNA	FtPinG0808847900	squamosa promoter-binding protein 1 [Ricinus communis]
							39340719	39342326	mRNA	FtPinG0808848100	probable protein phosphatase 2C 58 [Manihot esculenta]
							39346815	39347930	mRNA	FtPinG0808848300	PREDICTED: zinc finger CCCH domain-containing protein 2-like [Juglans regia]
							39352496	39352732	mRNA	FtPinG0808848600	aminophospholipid ATPase 2 [Artemisia annua]
							39356249	39358979	mRNA	FtPinG0808848700	uncharacterized protein LOC114273714 [Camellia sinensis]
							39368910	39369296	mRNA	FtPinG0808849100	protein RDM1 [Prosopis alba]
							39386023	39386655	mRNA	FtPinG0808849700	PREDICTED: ethylene-responsive transcription factor 4 [Beta vulgaris subsp. vulgaris]
							39392117	39393837	mRNA	FtPinG0808849900	PREDICTED: reticulon-like protein B17 [Vitis vinifera]
							39394761	39396774	mRNA	FtPinG0808850100	protein TRANSPORT INHIBITOR RESPONSE 1 [Morus notabilis]
							39406413	39408602	mRNA	FtPinG0808850800	PREDICTED: transcription activator GLK1 [Solanum tuberosum]
							39173782	39175846	mRNA	FtPinG0808843900	putative wall-associated receptor kinase-like 16 [Chenopodium quinoa]
							39253694	39256312	mRNA	FtPinG0808845100	PREDICTED: RNA polymerase II degradation factor 1 [Beta vulgaris subsp. vulgaris]
							39253849	39256312	mRNA	FtPinG0808845100	PREDICTED: RNA polymerase II degradation factor 1 [Beta vulgaris subsp. vulgaris]
							39303808	39309321	mRNA	FtPinG0808847300	PREDICTED: transmembrane E3 ubiquitin-protein ligase 1-like [Juglans regia]
							39369747	39380801	mRNA	FtPinG0808849400	PREDICTED: phospholipid-transporting ATPase 2 isoform X1 [Vitis vinifera]
							39369847	39380801	mRNA	FtPinG0808849400	PREDICTED: phospholipid-transporting ATPase 2 isoform X1 [Vitis vinifera]
							39402228	39404303	mRNA	FtPinG0808850600	protein NUCLEAR FUSION DEFECTIVE 6, chloroplastic/mitochondrial-like isoform X6 [Chenopodium quinoa]
K	2021, Liangshan Sichuan	7	42848952	43125610	7_42948952, 7_42949373, 7_42970267, 7_43025610	4.3378e-06	42855023	42858881	mRNA	FtPinG0707875400	WAT1-related protein [Actinidia chinensis var. chinensis]
							42872940	42873743	mRNA	FtPinG0707875500	Coiled-coil domain containing protein 109, C-terminal [Parasponia andersonii]
							42897791	42899253	mRNA	FtPinG0707875800	1-aminocyclopropane-1-carboxylate oxidase homolog 11-like [Camellia sinensis]
							42923785	42924899	mRNA	FtPinG0707876300	-
							42926321	42926815	mRNA	FtPinG0707876800	uncharacterized protein LOC110717599 [Chenopodium quinoa]
							42937733	42940535	mRNA	FtPinG0707877400	PREDICTED: DNA repair protein XRCC4 [Eucalyptus grandis]
							42944084	42947322	mRNA	FtPinG0707877500	uncharacterized protein LOC110700501 isoform X2 [Chenopodium quinoa]
							42950619	42951122	mRNA	FtPinG0707877700	hypothetical protein HannXRQ_Chr16g0519991 [Helianthus annuus]
							42952554	42956457	mRNA	FtPinG0707877900	perakine reductase-like [Durio zibethinus]
							42966797	42969752	mRNA	FtPinG0707878600	1,2-dihydroxy-3-keto-5-methylthiopentene dioxygenase 1-like [Chenopodium quinoa]
							42978667	42980549	mRNA	FtPinG0707879000	protein CDC73 homolog [Cucurbita pepo subsp. pepo]
							42985834	42986387	mRNA	FtPinG0707879200	PREDICTED: uncharacterized N-acetyltransferase p20 [Theobroma cacao]
							42990196	42990750	mRNA	FtPinG0707879400	uncharacterized protein LOC111009437 [Momordica charantia]
							42990226	42990738	mRNA	FtPinG0780002583	uncharacterized protein LOC111009437 [Momordica charantia]
							42992418	42993134	mRNA	FtPinG0707879500	Peroxisomal membrane protein 11-4 [Vitis vinifera]
							42999651	43003083	mRNA	FtPinG0707879700	PREDICTED: salicylate carboxymethyltransferase isoform X1 [Theobroma cacao]
							43015953	43017520	mRNA	FtPinG0707879900	Salicylate O-methyltransferase [Theobroma cacao]
							43041814	43044157	mRNA	FtPinG0707880100	Salicylate O-methyltransferase [Theobroma cacao]
							43047817	43055287	mRNA	FtPinG0707880400	26S proteasome regulatory subunit 6B homolog [Malus domestica]
							43061710	43064624	mRNA	FtPinG0707880600	probable 3-beta-hydroxysteroid-Delta(8),Delta(7)-isomerase [Jatropha curcas]
							43080448	43081599	mRNA	FtPinG0707881000	uncharacterized protein LOC110685188 [Chenopodium quinoa]
							43085854	43086378	mRNA	FtPinG0707881100	Ribosomal protein [Trema orientale]
							43111044	43112287	mRNA	FtPinG0707881600	-
							43113263	43118151	mRNA	FtPinG0707881700	ATP-dependent (S)-NAD(P)H-hydrate dehydratase isoform X1 [Arachis duranensis]
							43119909	43122142	mRNA	FtPinG0707881900	hypothetical protein CDL12_06683 [Handroanthus impetiginosus]
							43123634	43128573	mRNA	FtPinG0707882300	DUF21 domain-containing protein At4g14240 [Morus notabilis]
							42892254	42899527	mRNA	FtPinG0707875800	1-aminocyclopropane-1-carboxylate oxidase homolog 11-like [Camellia sinensis]
							42956339	42960422	mRNA	FtPinG0707878200	PREDICTED: probable disease resistance protein At1g58602 isoform X1 [Beta vulgaris subsp. vulgaris]
							43021883	43025121	mRNA	FtPinG0780002584	PREDICTED: uncharacterized protein LOC108214630 isoform X1 [Daucus carota subsp. sativus]
							43097003	43106778	mRNA	FtPinG0707881400	PREDICTED: probable ATP-dependent DNA helicase CHR12 isoform X2 [Beta vulgaris subsp. vulgaris]
							43097003	43106910	mRNA	FtPinG0707881400	PREDICTED: probable ATP-dependent DNA helicase CHR12 isoform X2 [Beta vulgaris subsp. vulgaris]
		8	3318143	3644913	8_3418143, 8_3418715, 8_3420632, 8_3421002, 8_3544913	8.29416e-08	3332964	3334545	mRNA	FtPinG0808185700	FAS1 domain containing protein [Trema orientale]
							3337916	3339825	mRNA	FtPinG0808186000	PREDICTED: transmembrane emp24 domain-containing protein p24beta2-like [Nelumbo nucifera]
							3349483	3350010	mRNA	FtPinG0880002651	uncharacterized protein LOC112038505 [Quercus suber]
							3350513	3351577	mRNA	FtPinG0880002652	uncharacterized protein LOC110689843 [Chenopodium quinoa]
							3363662	3364473	mRNA	FtPinG0880002654	uncharacterized protein LOC110715641 [Chenopodium quinoa]
							3365155	3366667	mRNA	FtPinG0880002655	uncharacterized protein LOC110776087 [Spinacia oleracea]
							3375312	3377053	mRNA	FtPinG0808186300	hypothetical protein D5086_0000073110 [Populus alba]
							3399417	3402145	mRNA	FtPinG0808186500	calcyclin-binding protein-like [Spinacia oleracea]
							3431754	3434715	mRNA	FtPinG0808186900	potassium channel KAT3-like [Spinacia oleracea]
							3437013	3437983	mRNA	FtPinG0808187100	-
							3441908	3442246	mRNA	FtPinG0808187500	Retrovirus-related Pol polyprotein from transposon TNT 1-94 [Cajanus cajan]
							3450548	3454237	mRNA	FtPinG0808188100	LRR receptor-like serine/threonine-protein kinase FLS2 [Camellia sinensis]
							3461388	3464106	mRNA	FtPinG0808188400	LRR receptor-like serine/threonine-protein kinase FLS2 [Camellia sinensis]
							3464278	3464937	mRNA	FtPinG0808188600	PREDICTED: LRR receptor-like serine/threonine-protein kinase FLS2 [Juglans regia]
							3473700	3474389	mRNA	FtPinG0808188900	Agamous-like MADS-box protein [Actinidia chinensis var. chinensis]
							3502351	3503367	mRNA	FtPinG0808189200	-
							3507127	3508942	mRNA	FtPinG0808189400	WRKY transcription factor [Fagopyrum tataricum]
							3527293	3528642	mRNA	FtPinG0808190000	two-pore potassium channel 3 [Medicago truncatula]
							3563345	3564100	mRNA	FtPinG0880002656	LOW QUALITY PROTEIN: uncharacterized protein LOC107017990 [Solanum pennellii]
							3626569	3629462	mRNA	FtPinG0808191200	cell division cycle 20.2, cofactor of APC complex-like [Chenopodium quinoa]
							3341662	3345160	mRNA	FtPinG0808186200	uncharacterized protein LOC114313069 isoform X1 [Camellia sinensis]
							3355695	3358964	mRNA	FtPinG0880002653	retrotransposon protein, putative, Ty3-gypsy subclass [Oryza sativa Japonica Group]
							3437013	3444373	mRNA	FtPinG0808187100	-
							3438485	3442246	mRNA	FtPinG0808187300	Retrovirus-related Pol polyprotein from transposon TNT 1-94 [Cajanus cajan]
							3520664	3522955	mRNA	FtPinG0808189600	aspartate--tRNA ligase 2, cytoplasmic-like [Spinacia oleracea]
							3520664	3525393	mRNA	FtPinG0808189600	aspartate--tRNA ligase 2, cytoplasmic-like [Spinacia oleracea]
							3594375	3612820	mRNA	FtPinG0808190300	PREDICTED: uncharacterized protein LOC104905906 isoform X3 [Beta vulgaris subsp. vulgaris]
							3612443	3626079	mRNA	FtPinG0808190500	PREDICTED: uncharacterized protein LOC104905906 isoform X2 [Beta vulgaris subsp. vulgaris]
Mg	2021, Liangshan Sichuan	1	14323181	14575182	1_14423181, 1_14437699, 1_14442857, 1_14443226, 1_14445099, 1_14446983, 1_14448227, 1_14448305, 1_14448331, 1_14449065, 1_14451023, 1_14451104, 1_14451113, 1_14454878, 1_14455377, 1_14460802, 1_14461208, 1_14461415, 1_14475182	2.2736e-07	14321292	14324851	mRNA	FtPinG0100351700	PREDICTED: protein DETOXIFICATION 24 [Vitis vinifera]
							14352828	14356328	mRNA	FtPinG0100352100	PREDICTED: protein DETOXIFICATION 24 [Vitis vinifera]
							14359836	14360078	mRNA	FtPinG0100352600	light-harvesting complex-like protein 3 isotype 1, chloroplastic [Sorghum bicolor]
							14361436	14361651	mRNA	FtPinG0100352700	-
							14370684	14372555	mRNA	FtPinG0100353100	unnamed protein product, partial [Vitis vinifera]
							14382981	14383699	mRNA	FtPinG0100353600	PREDICTED: short-chain dehydrogenase/reductase family 42E member 1 [Nicotiana tomentosiformis]
							14391603	14391833	mRNA	FtPinG0100353700	-
							14410470	14411715	mRNA	FtPinG0100354200	unnamed protein product [Brassica rapa]
							14414035	14414448	mRNA	FtPinG0100354300	Putative retrovirus-related pol polyprotein [Oryza sativa Japonica Group]
							14417188	14417682	mRNA	FtPinG0100354700	exportin-T-like [Olea europaea var. sylvestris]
							14418842	14419156	mRNA	FtPinG0100355100	putative membrane protein, predicted efflux pump [Handroanthus impetiginosus]
							14420282	14420719	mRNA	FtPinG0100355400	Retrovirus-related Pol polyprotein from transposon TNT 1-94 [Glycine soja]
							14420877	14422199	mRNA	FtPinG0100355600	Retrovirus-related Pol polyprotein from transposon TNT 1-94 [Glycine soja]
							14423311	14424892	mRNA	FtPinG0100355700	PREDICTED: pentatricopeptide repeat-containing protein At3g26782, mitochondrial [Nicotiana attenuata]
							14437352	14444155	mRNA	FtPinG0100356900	PREDICTED: protein DETOXIFICATION 24 [Vitis vinifera]
							14444248	14444328	mRNA	FtPinG0100357100	-
							14445187	14448086	mRNA	FtPinG0100357300	putative pol polyprotein [Brassica oleracea var. botrytis]
							14450744	14451103	mRNA	FtPinG0100357500	PREDICTED: protein DETOXIFICATION 24 [Solanum tuberosum]
							14452754	14455072	mRNA	FtPinG0100357700	unnamed protein product, partial [Vitis vinifera]
							14485155	14490123	mRNA	FtPinG0100358300	PREDICTED: protein DETOXIFICATION 24 [Vitis vinifera]
							14505561	14508708	mRNA	FtPinG0100358900	unnamed protein product, partial [Vitis vinifera]
							14508342	14508633	mRNA	FtPinG0100359200	-
							14510499	14511827	mRNA	FtPinG0100359400	presenilin-like protein At1g08700 [Chenopodium quinoa]
							14517112	14521579	mRNA	FtPinG0100359500	PREDICTED: protein DETOXIFICATION 24 [Vitis vinifera]
							14523188	14523742	mRNA	FtPinG0100360000	PREDICTED: calcium-binding protein CML42 [Eucalyptus grandis]
							14549697	14551826	mRNA	FtPinG0100360400	Retrovirus-related Pol polyprotein from transposon TNT 1-94 [Cajanus cajan]
							14554899	14555541	mRNA	FtPinG0100360200	PREDICTED: sn1-specific diacylglycerol lipase beta isoform X1 [Beta vulgaris subsp. vulgaris]
							14429060	14435488	mRNA	FtPinG0100356100	PREDICTED: protein DETOXIFICATION 24 [Vitis vinifera]
							14545232	14555541	mRNA	FtPinG0100360200	PREDICTED: sn1-specific diacylglycerol lipase beta isoform X1 [Beta vulgaris subsp. vulgaris]
		1	16628326	16868387	1_16728326, 1_16751197, 1_16752631, 1_16753203, 1_16753674, 1_16758043, 1_16759249, 1_16760154, 1_16761062, 1_16768308, 1_16768387	3.17424e-06	16637963	16643950	mRNA	FtPinG0100397600	PREDICTED: uncharacterized protein LOC100251255 [Vitis vinifera]
							16653711	16654165	mRNA	FtPinG0100398100	-
							16660181	16661165	mRNA	FtPinG0100398400	hypothetical protein AQUCO_00400311v1 [Aquilegia coerulea]
							16719478	16721150	mRNA	FtPinG0100398800	aquaporin [Tamarix sp. ZDY-001908]
							16748247	16749931	mRNA	FtPinG0100399000	uncharacterized protein LOC110802187 [Spinacia oleracea]
							16754213	16757417	mRNA	FtPinG0100399200	-
							16756655	16757286	mRNA	FtPinG0100399500	Leaf rust 10 disease resistance locus receptor-like protein kinase-like 1.2 [Vitis vinifera]
							16771548	16772141	mRNA	FtPinG0100399800	cytochrome P450 81AG1 [Fallopia sachalinensis]
							16772337	16773233	mRNA	FtPinG0100400000	cytochrome P450 81AG1 [Fallopia sachalinensis]
							16778151	16779121	mRNA	FtPinG0100400100	-
							16778151	16779787	mRNA	FtPinG0100400100	-
							16778151	16780052	mRNA	FtPinG0100400100	-
							16793885	16795351	mRNA	FtPinG0100400400	unnamed protein product [Coffea canephora]
							16797886	16799787	mRNA	FtPinG0100400500	hypothetical protein SOVF_049430 [Spinacia oleracea]
							16802622	16804206	mRNA	FtPinG0100400700	-
							16812648	16814364	mRNA	FtPinG0100401000	-
							16836060	16840361	mRNA	FtPinG0100401700	PREDICTED: telomere repeat-binding protein 3 [Beta vulgaris subsp. vulgaris]
							16853704	16856372	mRNA	FtPinG0100401900	uncharacterized protein LOC110733294 [Chenopodium quinoa]
							16856594	16857575	mRNA	FtPinG0100402100	-
							16760629	16761120	mRNA	FtPinG0180000091	PREDICTED: uncharacterized protein LOC103957017 [Pyrus x bretschneideri]
							16806048	16818004	mRNA	FtPinG0100401000	-
		7	20727502	20927662	7_20827502, 7_20827505, 7_20827553, 7_20827602, 7_20827662	8.04048e-13	20730530	20731213	mRNA	FtPinG0707500400	Dehydration-responsive element-binding protein [Actinidia chinensis var. chinensis]
							20730551	20731162	mRNA	FtPinG0707500500	Dehydration-responsive element-binding protein [Actinidia chinensis var. chinensis]
							20752678	20756094	mRNA	FtPinG0707500800	hypothetical protein CFOL_v3_28052 [Cephalotus follicularis]
							20759292	20762493	mRNA	FtPinG0707501100	PREDICTED: exosome complex exonuclease RRP46 homolog [Prunus mume]
							20762937	20768596	mRNA	FtPinG0707501400	unnamed protein product, partial [Vitis vinifera]
							20769028	20771525	mRNA	FtPinG0707501600	VAN3-binding protein isoform X2 [Populus trichocarpa]
							20777293	20780704	mRNA	FtPinG0707501800	probable beta-1,4-xylosyltransferase IRX9H [Chenopodium quinoa]
							20789011	20790270	mRNA	FtPinG0707502100	PREDICTED: U-box domain-containing protein 26 [Beta vulgaris subsp. vulgaris]
							20789011	20790270	mRNA	FtPinG0707502100	PREDICTED: U-box domain-containing protein 26 [Beta vulgaris subsp. vulgaris]
							20811085	20813777	mRNA	FtPinG0707503000	protein PEROXIN-4 [Arachis duranensis]
							20816787	20818333	mRNA	FtPinG0707503200	PREDICTED: myb-related protein 3R-1 [Beta vulgaris subsp. vulgaris]
							20817584	20822165	mRNA	FtPinG0707503400	PREDICTED: myb-related protein 3R-1 [Beta vulgaris subsp. vulgaris]
							20824343	20829057	mRNA	FtPinG0707503600	glutamine-dependent NAD(+) synthetase [Sesamum indicum]
							20831830	20833998	mRNA	FtPinG0707503700	PREDICTED: uncharacterized protein LOC103959549 [Pyrus x bretschneideri]
							20835343	20836173	mRNA	FtPinG0707504000	-
							20878942	20881162	mRNA	FtPinG0707504400	unnamed protein product, partial [Vitis vinifera]
							20895873	20896523	mRNA	FtPinG0780002438	PREDICTED: uncharacterized protein LOC108990712 [Juglans regia]
							20805756	20810053	mRNA	FtPinG0707502300	Transcription factor, putative isoform 1 [Theobroma cacao]
		7	31515564	31756863	7_31615564, 7_31634729, 7_31646318, 7_31656863	5.58159e-08	31527259	31531394	mRNA	FtPinG0780002519	uncharacterized protein LOC110934091 [Helianthus annuus]
							31556541	31558368	mRNA	FtPinG0707633800	G-type lectin S-receptor-like serine/threonine-protein kinase LECRK2 [Quercus suber]
							31557405	31558368	mRNA	FtPinG0707633800	G-type lectin S-receptor-like serine/threonine-protein kinase LECRK2 [Quercus suber]
							31561055	31564959	mRNA	FtPinG0707634000	PREDICTED: G-type lectin S-receptor-like serine/threonine-protein kinase LECRK3 [Vitis vinifera]
							31561825	31564959	mRNA	FtPinG0707634000	PREDICTED: G-type lectin S-receptor-like serine/threonine-protein kinase LECRK3 [Vitis vinifera]
							31562492	31563502	mRNA	FtPinG0707634100	G-type lectin S-receptor-like serine/threonine-protein kinase LECRK3 [Cucurbita maxima]
							31567201	31571390	mRNA	FtPinG0707634400	PREDICTED: uncharacterized protein LOC100854923 isoform X1 [Vitis vinifera]
							31568470	31571390	mRNA	FtPinG0707634400	PREDICTED: uncharacterized protein LOC100854923 isoform X1 [Vitis vinifera]
							31579637	31584501	mRNA	FtPinG0707634500	alpha-soluble NSF attachment protein [Coffea eugenioides]
							31598412	31599154	mRNA	FtPinG0707635200	PREDICTED: uncharacterized protein LOC109134898 [Beta vulgaris subsp. vulgaris]
							31616947	31619088	mRNA	FtPinG0707635500	protein cornichon homolog 1 isoform X1 [Spinacia oleracea]
							31622566	31623363	mRNA	FtPinG0707636000	protein YIPF5 homolog [Chenopodium quinoa]
							31633940	31634051	mRNA	FtPinG0707636800	uncharacterized protein LOC112748295 [Arachis hypogaea]
							31634884	31635099	mRNA	FtPinG0707637300	myb/SANT-like domain-containing protein [Artemisia annua]
							31634884	31636505	mRNA	FtPinG0707637300	myb/SANT-like domain-containing protein [Artemisia annua]
							31648684	31649592	mRNA	FtPinG0707637700	-
							31658433	31661291	mRNA	FtPinG0707637900	adenylosuccinate synthetase 2, chloroplastic-like [Chenopodium quinoa]
							31661597	31662511	mRNA	FtPinG0707638200	PREDICTED: dehydration-responsive element-binding protein 2F [Vitis vinifera]
							31665661	31666850	mRNA	FtPinG0780002520	PREDICTED: uncharacterized protein LOC104759517 [Camelina sativa]
							31711872	31714692	mRNA	FtPinG0707638800	PREDICTED: guanylate kinase 1 [Beta vulgaris subsp. vulgaris]
							31712589	31714692	mRNA	FtPinG0707638800	PREDICTED: guanylate kinase 1 [Beta vulgaris subsp. vulgaris]
							31729304	31730684	mRNA	FtPinG0707639000	-
							31731994	31733611	mRNA	FtPinG0707639300	PREDICTED: lactation elevated protein 1-like [Gossypium hirsutum]
							31733518	31735136	mRNA	FtPinG0707639300	PREDICTED: lactation elevated protein 1-like [Gossypium hirsutum]
							31744451	31745061	mRNA	FtPinG0707639600	-
							31749048	31750973	mRNA	FtPinG0707639800	hypothetical protein PHAVU_001G135500g [Phaseolus vulgaris]
							31754267	31759077	mRNA	FtPinG0707639900	Elongation factor family protein isoform 1 [Theobroma cacao]
							31754267	31759288	mRNA	FtPinG0707639900	Elongation factor family protein isoform 1 [Theobroma cacao]
							31569311	31572802	mRNA	FtPinG0707634400	PREDICTED: uncharacterized protein LOC100854923 isoform X1 [Vitis vinifera]
							31604445	31604945	mRNA	FtPinG0707635400	uncharacterized protein LOC107015020 [Solanum pennellii]
							31619910	31621739	mRNA	FtPinG0707635700	putative pentatricopeptide repeat-containing protein At3g13770, mitochondrial [Chenopodium quinoa]
		8	41056322	41256429	8_41156322, 8_41156342, 8_41156405, 8_41156429	7.59233e-07	41065459	41067237	mRNA	FtPinG0808895200	uncharacterized protein LOC105628989 [Jatropha curcas]
							41068621	41069843	mRNA	FtPinG0808895300	unnamed protein product, partial [Vitis vinifera]
							41076663	41085136	mRNA	FtPinG0808895800	rho GTPase-activating protein 7-like [Chenopodium quinoa]
							41092452	41097920	mRNA	FtPinG0808896100	PREDICTED: calcium-dependent protein kinase 17 [Beta vulgaris subsp. vulgaris]
							41099791	41101648	mRNA	FtPinG0808896300	PREDICTED: uncharacterized protein LOC100255134 [Vitis vinifera]
							41102630	41106997	mRNA	FtPinG0808896600	uncharacterized protein LOC110736311 isoform X1 [Chenopodium quinoa]
							41112473	41113391	mRNA	FtPinG0808896700	-
							41119779	41120998	mRNA	FtPinG0808897600	PREDICTED: blue copper protein [Beta vulgaris subsp. vulgaris]
							41128583	41130931	mRNA	FtPinG0808897900	PREDICTED: putative pentatricopeptide repeat-containing protein At1g69350, mitochondrial isoform X1 [Juglans regia]
							41132207	41137182	mRNA	FtPinG0808898100	stomatal closure-related actin-binding protein 1 [Citrus sinensis]
							41140930	41141540	mRNA	FtPinG0808898500	Peptidyl-prolyl cis-trans isomerase family protein [Populus alba]
							41142048	41144249	mRNA	FtPinG0808898800	G2/mitotic-specific cyclin S13-7-like isoform X2 [Chenopodium quinoa]
							41146665	41148009	mRNA	FtPinG0808899000	PREDICTED: uncharacterized protein LOC104899099 [Beta vulgaris subsp. vulgaris]
							41153007	41153870	mRNA	FtPinG0808899100	F-box/kelch-repeat protein At5g26960-like [Chenopodium quinoa]
							41162357	41163868	mRNA	FtPinG0880002939	Two-component response regulator ORR23 [Vitis vinifera]
							41167328	41168690	mRNA	FtPinG0808899400	oxidoreductase family protein [Populus alba]
							41176764	41177583	mRNA	FtPinG0808899700	cysteine proteinase inhibitor A-like [Spinacia oleracea]
							41177771	41179476	mRNA	FtPinG0808899900	ankyrin repeat-containing protein BDA1-like [Quercus suber]
							41181734	41184609	mRNA	FtPinG0880002940	ankyrin repeat-containing protein BDA1-like [Quercus suber]
							41184372	41185999	mRNA	FtPinG0808900200	probable E3 ubiquitin-protein ligase RHC1A [Chenopodium quinoa]
							41213092	41213613	mRNA	FtPinG0808901000	uncharacterized protein LOC110629262 [Manihot esculenta]
							41214850	41217698	mRNA	FtPinG0808901200	Octamer-binding transcription factor [Parasponia andersonii]
							41225774	41228220	mRNA	FtPinG0808901300	PREDICTED: mitochondrial metalloendopeptidase OMA1 [Eucalyptus grandis]
							41055107	41060719	mRNA	FtPinG0808895000	protein SMG7-like [Chenopodium quinoa]
							41071983	41075675	mRNA	FtPinG0808895600	PREDICTED: uncharacterized protein LOC104609313 isoform X1 [Nelumbo nucifera]
							41122422	41124762	mRNA	FtPinG0808897800	tubulin beta-5 chain [Sorghum bicolor]
							41122441	41124484	mRNA	FtPinG0808897800	tubulin beta-5 chain [Sorghum bicolor]
							41170044	41174849	mRNA	FtPinG0808899600	protein DGS1, mitochondrial isoform X1 [Citrus sinensis]
							41187268	41190114	mRNA	FtPinG0808900400	elongation factor 1-beta-like [Vigna unguiculata]
Mn	2020, Liangshan Sichuan	1	31095102	31295138	1_31195102, 1_31195108, 1_31195138	2.67018e-07	31122779	31126239	mRNA	FtPinG0100601700	PREDICTED: uncharacterized protein LOC104884580 [Beta vulgaris subsp. vulgaris]
							31207953	31208198	mRNA	FtPinG0100602800	polyprotein, partial [Ananas comosus]
							31220262	31222595	mRNA	FtPinG0100602900	PREDICTED: uncharacterized protein LOC107779578 [Nicotiana tabacum]
							31226438	31226809	mRNA	FtPinG0100603100	uncharacterized protein LOC110682632 [Chenopodium quinoa]
							31237039	31239398	mRNA	FtPinG0100603500	PREDICTED: uncharacterized protein LOC104611181 [Nelumbo nucifera]
							31263671	31270110	mRNA	FtPinG0100603800	Protein EMBRYO DEFECTIVE like [Actinidia chinensis var. chinensis]
							31125917	31131156	mRNA	FtPinG0100601900	protein SHORTAGE IN CHIASMATA 1 isoform X2 [Camellia sinensis]
							31290156	31301099	mRNA	FtPinG0100604100	serine/threonine-protein kinase TIO isoform X1 [Jatropha curcas]
Mn	2021, Liangshan Sichuan	2	684713	1402297	2_1039134, 2_1039175, 2_1040085, 2_1041148, 2_1041463, 2_1041678, 2_1055919, 2_1057278, 2_1063712, 2_1070504, 2_1071001, 2_1071646, 2_1071676, 2_1071689, 2_1071699, 2_1071715, 2_1071978, 2_1078920, 2_1079188, 2_1079496, 2_1083637, 2_1086533, 2_1090886, 2_1091236, 2_1091567, 2_1092319, 2_1092346, 2_1094549, 2_1094771, 2_1095975, 2_1096794, 2_1097388, 2_1106465, 2_1108627, 2_1108667, 2_1108735, 2_1…	1.52788e-09	683676	686458	mRNA	FtPinG0201225400	hydroxycinnamoyl-coenzyme A quinate transperase [Fagopyrum tataricum]
							698584	702010	mRNA	FtPinG0201225600	PREDICTED: probable methyltransferase PMT3 [Beta vulgaris subsp. vulgaris]
							730059	732652	mRNA	FtPinG0201225700	PREDICTED: protein CUP-SHAPED COTYLEDON 3 [Beta vulgaris subsp. vulgaris]
							749981	750637	mRNA	FtPinG0201225900	PREDICTED: protein LIGHT-DEPENDENT SHORT HYPOCOTYLS 3-like [Gossypium hirsutum]
							772053	773944	mRNA	FtPinG0280000434	reverse transcriptase [Corchorus capsularis]
							785597	786181	mRNA	FtPinG0201226100	protein LIGHT-DEPENDENT SHORT HYPOCOTYLS 4-like [Cicer arietinum]
							790301	794554	mRNA	FtPinG0201226400	hypothetical protein SOVF_045050 isoform A [Spinacia oleracea]
							797604	801262	mRNA	FtPinG0201226800	uncharacterized protein LOC112019265 isoform X2 [Quercus suber]
							803493	817070	mRNA	FtPinG0201227000	stromal processing peptidase, chloroplastic-like [Chenopodium quinoa]
							819686	821648	mRNA	FtPinG0201227400	13S globulin [Fagopyrum esculentum]
							824333	827292	mRNA	FtPinG0201227600	protein root UVB sensitive 2, chloroplastic [Rosa chinensis]
							854278	856126	mRNA	FtPinG0201228400	inorganic phosphate transporter 1-4-like [Arachis hypogaea]
							857806	864709	mRNA	FtPinG0201228600	DNA polymerase kappa-like isoform X1 [Camellia sinensis]
							869427	873381	mRNA	FtPinG0201228800	probable fructokinase-7 [Durio zibethinus]
							870496	873381	mRNA	FtPinG0201228800	probable fructokinase-7 [Durio zibethinus]
							873166	876519	mRNA	FtPinG0201228800	probable fructokinase-7 [Durio zibethinus]
							875302	875790	mRNA	FtPinG0201229000	-
							877890	878552	mRNA	FtPinG0201229200	PREDICTED: ethylene-responsive transcription factor 1B-like [Ipomoea nil]
							915746	916180	mRNA	FtPinG0201229500	PREDICTED: ethylene-responsive transcription factor ERF098 [Beta vulgaris subsp. vulgaris]
							922305	922994	mRNA	FtPinG0201229700	-
							934324	938358	mRNA	FtPinG0201230000	dehydrodolichyl diphosphate synthase 6 isoform X2 [Quercus suber]
							941947	946270	mRNA	FtPinG0201230200	pentatricopeptide repeat-containing protein At3g61360-like [Ziziphus jujuba]
							964309	965304	mRNA	FtPinG0201230300	PREDICTED: RING-H2 finger protein ATL16-like [Nicotiana attenuata]
							969489	971869	mRNA	FtPinG0201230600	PREDICTED: WAT1-related protein At1g43650 [Beta vulgaris subsp. vulgaris]
							991446	992151	mRNA	FtPinG0201230900	PREDICTED: uncharacterized protein LOC101216585 [Cucumis sativus]
							992219	997156	mRNA	FtPinG0201231100	PREDICTED: transcription factor EMB1444 [Beta vulgaris subsp. vulgaris]
							1011252	1011685	mRNA	FtPinG0201231500	hypothetical protein B456_007G093800 [Gossypium raimondii]
							1011907	1014645	mRNA	FtPinG0201231800	-
							1042896	1043268	mRNA	FtPinG0201232200	putative protease Do-like 14, partial [Olea europaea var. sylvestris]
							1046994	1047538	mRNA	FtPinG0201232300	PREDICTED: glu S.griseus protease inhibitor-like [Cucumis sativus]
							1052068	1052657	mRNA	FtPinG0201232500	chymotrypsin inhibitor I, A, B and C subunits-like [Spinacia oleracea]
							1055853	1057178	mRNA	FtPinG0280000435	Retrovirus-related Pol polyprotein from transposon TNT 1-94 [Artemisia annua]
							1068901	1069501	mRNA	FtPinG0201232700	PREDICTED: glu S.griseus protease inhibitor-like [Cucumis sativus]
							1085103	1085757	mRNA	FtPinG0201232900	-
							1096771	1097382	mRNA	FtPinG0201233300	coenzyme Q-binding protein COQ10 homolog, mitochondrial [Coffea eugenioides]
							1100204	1100748	mRNA	FtPinG0201233600	PREDICTED: glu S.griseus protease inhibitor-like [Cucumis sativus]
							1104478	1104850	mRNA	FtPinG0201233700	putative protease Do-like 14, partial [Olea europaea var. sylvestris]
							1113642	1113836	mRNA	FtPinG0201233900	hypothetical protein DCAR_011992 [Daucus carota subsp. sativus]
							1117805	1118387	mRNA	FtPinG0201234100	Proteinase inhibitor [Trema orientale]
							1128023	1129399	mRNA	FtPinG0201234400	transcription factor bHLH3-like [Camellia sinensis]
							1137572	1144372	mRNA	FtPinG0201234500	CD2 antigen cytoplasmic tail-binding protein like [Actinidia chinensis var. chinensis]
							1151366	1154310	mRNA	FtPinG0201235900	putative cytochrome P450 [Fallopia multiflora]
							1158322	1158783	mRNA	FtPinG0280000436	uncharacterized protein LOC110691275 isoform X2 [Chenopodium quinoa]
							1171041	1171822	mRNA	FtPinG0201236400	RecName: Full=Trypsin inhibitor; Short=FtTI
							1180978	1181689	mRNA	FtPinG0201236600	trypsin inhibitor [Fagopyrum tataricum]
							1186030	1186786	mRNA	FtPinG0201237000	proteinase inhibitor BTIw1 [Fagopyrum esculentum]
							1191808	1194263	mRNA	FtPinG0201237400	WRKY transcription factor [Fagopyrum tataricum]
							1223179	1223894	mRNA	FtPinG0201237800	-
							1224336	1227239	mRNA	FtPinG0201238000	-
							1250226	1250953	mRNA	FtPinG0201238400	-
							1251386	1254192	mRNA	FtPinG0201238600	-
							1251386	1254192	mRNA	FtPinG0201238600	-
							1259454	1259944	mRNA	FtPinG0201238800	-
							1260292	1260944	mRNA	FtPinG0201239000	-
							1269208	1273863	mRNA	FtPinG0201239200	-
							1291364	1292712	mRNA	FtPinG0280000437	Transposon Ty3-I Gag-Pol polyprotein [Vitis vinifera]
							1302562	1304098	mRNA	FtPinG0201239300	PREDICTED: probable histone H2A variant 3 [Beta vulgaris subsp. vulgaris]
							1312346	1314025	mRNA	FtPinG0201240000	protein LONGIFOLIA 1-like [Hevea brasiliensis]
							1332583	1333316	mRNA	FtPinG0201240200	uncharacterized protein LOC110701590 [Chenopodium quinoa]
							1337201	1341927	mRNA	FtPinG0201240400	PREDICTED: peptidyl-prolyl cis-trans isomerase CYP63 isoform X1 [Vitis vinifera]
							1350572	1354145	mRNA	FtPinG0201240500	calcium-transporting ATPase plasma membrane-type [Sesuvium portulacastrum]
							1355696	1356046	mRNA	FtPinG0201240800	-
							1356049	1357862	mRNA	FtPinG0201241000	PREDICTED: heat stress transcription factor A-2c [Beta vulgaris subsp. vulgaris]
							1359882	1369099	mRNA	FtPinG0201241100	PREDICTED: uncharacterized protein LOC100263200 isoform X1 [Vitis vinifera]
							1359882	1371576	mRNA	FtPinG0201241100	PREDICTED: uncharacterized protein LOC100263200 isoform X1 [Vitis vinifera]
							1376725	1380397	mRNA	FtPinG0201241800	PREDICTED: uncharacterized protein LOC105111104, partial [Populus euphratica]
							1380398	1381570	mRNA	FtPinG0201242000	uncharacterized protein LOC111395991 [Olea europaea var. sylvestris]
							1389643	1391559	mRNA	FtPinG0201242500	protein LIFEGUARD 4-like [Prosopis alba]
							817401	819591	mRNA	FtPinG0201227100	TOM1-like protein 2 [Spinacia oleracea]
							998509	1006016	mRNA	FtPinG0201231400	poly [ADP-ribose] polymerase 1 [Quercus suber]
							1015355	1017176	mRNA	FtPinG0201232000	putative pentatricopeptide repeat-containing protein At1g12700, mitochondrial [Chenopodium quinoa]
							1145667	1148457	mRNA	FtPinG0201235500	PREDICTED: translocon-associated protein subunit alpha [Beta vulgaris subsp. vulgaris]
							1209510	1213268	mRNA	FtPinG0201237500	putative tryptophan synthase alpha-subunit [Persicaria tinctoria]
							1391901	1397347	mRNA	FtPinG0201242800	serine/threonine-protein kinase Nek2-like [Chenopodium quinoa]
							1310186	1313137	mRNA	FtPinG0201239600	protein LONGIFOLIA 1 isoform X1 [Jatropha curcas]
		2	12438816	12720622	2_12538816, 2_12555138, 2_12565301, 2_12565311, 2_12572102, 2_12584293, 2_12597521, 2_12602653, 2_12620622	3.68289e-07	12437955	12439951	mRNA	FtPinG0201482900	hypothetical protein MANES_07G031500 [Manihot esculenta]
							12448754	12449937	mRNA	FtPinG0201483100	hypothetical protein DVH24_038320 [Malus domestica]
							12456106	12456811	mRNA	FtPinG0201483300	uncharacterized protein LOC112777376 [Arachis hypogaea]
							12472566	12473219	mRNA	FtPinG0280000509	hypothetical protein EUGRSUZ_J00277, partial [Eucalyptus grandis]
							12502669	12503289	mRNA	FtPinG0201483700	protein SMAX1-LIKE 3 [Carica papaya]
							12508882	12511456	mRNA	FtPinG0201483900	protein SMAX1-LIKE 3-like isoform X1 [Chenopodium quinoa]
							12538394	12539156	mRNA	FtPinG0201484200	uncharacterized protein LOC112777376 [Arachis hypogaea]
							12558757	12560153	mRNA	FtPinG0280000510	Transposon Ty3-I Gag-Pol polyprotein [Vitis vinifera]
							12588149	12590497	mRNA	FtPinG0201484900	PREDICTED: nudix hydrolase 26, chloroplastic [Tarenaya hassleriana]
							12596063	12598258	mRNA	FtPinG0201485200	Transposon Ty3-G Gag-Pol polyprotein [Vitis vinifera]
							12599630	12601003	mRNA	FtPinG0280000511	uncharacterized protein LOC110781395 [Spinacia oleracea]
							12609225	12612087	mRNA	FtPinG0201485500	vacuolar protein sorting-associated protein 60.2-like isoform X1 [Chenopodium quinoa]
							12609225	12612289	mRNA	FtPinG0201485500	vacuolar protein sorting-associated protein 60.2-like isoform X1 [Chenopodium quinoa]
							12612040	12613913	mRNA	FtPinG0201485800	PREDICTED: basic leucine zipper 6 [Nicotiana tomentosiformis]
							12612599	12613913	mRNA	FtPinG0201485800	PREDICTED: basic leucine zipper 6 [Nicotiana tomentosiformis]
							12616042	12618713	mRNA	FtPinG0201485900	RecName: Full=DnaJ protein homolog; AltName: Full=DNAJ-1; Flags: Precursor
							12621653	12623527	mRNA	FtPinG0201486100	uncharacterized protein At3g28850-like [Cucurbita moschata]
							12628013	12630154	mRNA	FtPinG0201486400	PREDICTED: mitochondrial acidic protein MAM33 [Capsicum annuum]
							12636730	12640832	mRNA	FtPinG0201486500	uncharacterized protein LOC110710902 [Chenopodium quinoa]
							12649672	12650939	mRNA	FtPinG0201487100	very-long-chain enoyl-CoA reductase [Carica papaya]
							12650963	12655961	mRNA	FtPinG0201487400	Glucan 1,3-beta-glucosidase [Handroanthus impetiginosus]
							12683199	12683578	mRNA	FtPinG0201487700	PREDICTED: uncharacterized protein LOC109008042 [Juglans regia]
							12701262	12705141	mRNA	FtPinG0201487900	diphosphomevalonate decarboxylase MVD2, peroxisomal-like [Quercus suber]
							12706216	12708765	mRNA	FtPinG0201488200	PREDICTED: uncharacterized protein LOC109181737 [Ipomoea nil]
							12714903	12716236	mRNA	FtPinG0201488700	GDSL esterase/lipase At5g03610-like [Chenopodium quinoa]
							12648028	12649414	mRNA	FtPinG0201486900	PREDICTED: very-long-chain enoyl-CoA reductase-like [Nicotiana tabacum]
		6	12138306	12650167	6_12238306, 6_12238552, 6_12238885, 6_12239337, 6_12239359, 6_12239548, 6_12239943, 6_12239999, 6_12241259, 6_12244506, 6_12244834, 6_12246471, 6_12246497, 6_12246638, 6_12246796, 6_12246949, 6_12246971, 6_12247076, 6_12247099, 6_12247772, 6_12248110, 6_12248122, 6_12248895, 6_12248954, 6_12249216, 6_12251394, 6_12254370, 6_12254515, 6_12254598, 6_12254601, 6_12254687, 6_12254903, 6_12255451, 6_1…	1.36678e-08	12147379	12155849	mRNA	FtPinG0606436300	PREDICTED: nuclear pore complex protein NUP88 [Beta vulgaris subsp. vulgaris]
							12158387	12164324	mRNA	FtPinG0606437100	PREDICTED: cell wall protein RBR3 [Beta vulgaris subsp. vulgaris]
							12158387	12164387	mRNA	FtPinG0606437100	PREDICTED: cell wall protein RBR3 [Beta vulgaris subsp. vulgaris]
							12165238	12167010	mRNA	FtPinG0606437400	hypothetical protein BVRB_3g062420 [Beta vulgaris subsp. vulgaris]
							12168393	12170339	mRNA	FtPinG0606437600	hypothetical protein VITISV_044183 [Vitis vinifera]
							12180169	12183299	mRNA	FtPinG0606437800	Hydroxyproline O-arabinosyltransferase [Actinidia chinensis var. chinensis]
							12195876	12199641	mRNA	FtPinG0606438300	NADPH-dependent FMN reductase [Corchorus olitorius]
							12200469	12201839	mRNA	FtPinG0606438600	PREDICTED: disease resistance protein RGA2-like [Beta vulgaris subsp. vulgaris]
							12202470	12202910	mRNA	FtPinG0680001974	PREDICTED: putative disease resistance protein RGA3 [Nicotiana tomentosiformis]
							12216677	12219141	mRNA	FtPinG0606439100	PREDICTED: reactive oxygen species modulator 1 [Eucalyptus grandis]
							12233810	12234429	mRNA	FtPinG0606439500	-
							12241007	12242236	mRNA	FtPinG0606439700	uncharacterized protein At5g39865 [Momordica charantia]
							12250289	12254045	mRNA	FtPinG0606439900	PREDICTED: uridine 5'-monophosphate synthase [Beta vulgaris subsp. vulgaris]
							12260048	12260533	mRNA	FtPinG0606440100	crooked neck-like protein 1 isoform X2 [Durio zibethinus]
							12262726	12264585	mRNA	FtPinG0606440300	pentatricopeptide repeat-containing protein At4g16835, mitochondrial-like [Chenopodium quinoa]
							12264967	12266415	mRNA	FtPinG0606440600	Annexin like [Actinidia chinensis var. chinensis]
							12268878	12270475	mRNA	FtPinG0606440700	annexin [Fagopyrum tataricum]
							12273981	12278476	mRNA	FtPinG0606440900	lipoyl synthase, chloroplastic [Sesamum indicum]
							12279181	12279582	mRNA	FtPinG0606441200	PREDICTED: uncharacterized protein LOC104887484 [Beta vulgaris subsp. vulgaris]
							12283632	12283751	mRNA	FtPinG0606441600	-
							12305746	12307285	mRNA	FtPinG0606442100	PREDICTED: putative 12-oxophytodienoate reductase 11 [Pyrus x bretschneideri]
							12305746	12307404	mRNA	FtPinG0606442100	PREDICTED: putative 12-oxophytodienoate reductase 11 [Pyrus x bretschneideri]
							12309121	12309879	mRNA	FtPinG0680001975	uncharacterized protein LOC110689843 [Chenopodium quinoa]
							12325081	12326985	mRNA	FtPinG0606442700	PREDICTED: 12-oxophytodienoate reductase 2-like [Prunus mume]
							12330787	12332851	mRNA	FtPinG0606442900	PREDICTED: putative 12-oxophytodienoate reductase 11 [Pyrus x bretschneideri]
							12334450	12336887	mRNA	FtPinG0606443100	PREDICTED: putative 12-oxophytodienoate reductase 11 [Pyrus x bretschneideri]
							12337877	12340788	mRNA	FtPinG0606443300	PREDICTED: exosome complex component RRP41-like isoform X1 [Nelumbo nucifera]
							12342378	12344636	mRNA	FtPinG0606443500	PREDICTED: putative 12-oxophytodienoate reductase 11 [Vitis vinifera]
							12342381	12344636	mRNA	FtPinG0606443500	PREDICTED: putative 12-oxophytodienoate reductase 11 [Vitis vinifera]
							12344876	12346501	mRNA	FtPinG0606443700	-
							12365368	12366128	mRNA	FtPinG0606444100	mechanosensitive ion channel protein 5-like [Spinacia oleracea]
							12366059	12366697	mRNA	FtPinG0606444300	PREDICTED: mechanosensitive ion channel protein 10-like [Ipomoea nil]
							12367425	12369565	mRNA	FtPinG0606444500	Oxidored_FMN domain-containing protein [Cephalotus follicularis]
							12371222	12372963	mRNA	FtPinG0606444500	Oxidored_FMN domain-containing protein [Cephalotus follicularis]
							12383769	12384073	mRNA	FtPinG0606445200	PREDICTED: uncharacterized protein LOC109134461 [Beta vulgaris subsp. vulgaris]
							12412031	12414400	mRNA	FtPinG0606445300	unnamed protein product, partial [Vitis vinifera]
							12423171	12423833	mRNA	FtPinG0606445500	uncharacterized protein LOC110716548 [Chenopodium quinoa]
							12425687	12426993	mRNA	FtPinG0606445700	DNA binding protein, putative isoform 1 [Theobroma cacao]
							12430386	12432036	mRNA	FtPinG0606445900	B3 domain-containing protein REM8 isoform X1 [Ricinus communis]
							12435663	12436323	mRNA	FtPinG0606446400	-
							12437793	12440207	mRNA	FtPinG0606446500	DNA binding protein, putative isoform 1 [Theobroma cacao]
							12443724	12445574	mRNA	FtPinG0606446800	Cytokinin oxidase [Trema orientale]
							12452381	12455728	mRNA	FtPinG0606446900	PREDICTED: uncharacterized protein LOC104887444 isoform X1 [Beta vulgaris subsp. vulgaris]
							12452381	12455908	mRNA	FtPinG0606446900	PREDICTED: uncharacterized protein LOC104887444 isoform X1 [Beta vulgaris subsp. vulgaris]
							12458326	12461059	mRNA	FtPinG0606447100	small nuclear ribonucleoprotein F [Spatholobus suberectus]
							12462949	12466668	mRNA	FtPinG0606447400	zinc finger CCCH domain-containing protein 53 isoform X1 [Quercus suber]
							12477080	12483231	mRNA	FtPinG0606447600	PREDICTED: ABC transporter B family member 15 isoform X1 [Vitis vinifera]
							12499388	12500418	mRNA	FtPinG0606447800	PREDICTED: uncharacterized protein LOC109008935 isoform X1 [Juglans regia]
							12529396	12531972	mRNA	FtPinG0606448100	-
							12535456	12536035	mRNA	FtPinG0606448500	-
							12536864	12538714	mRNA	FtPinG0606448700	inactive LRR receptor-like serine/threonine-protein kinase BIR2 [Manihot esculenta]
							12541762	12542655	mRNA	FtPinG0606449000	CLAVATA3/ESR (CLE)-related protein 25 [Hevea brasiliensis]
							12553313	12556253	mRNA	FtPinG0606449100	uncharacterized protein LOC110735236 [Chenopodium quinoa]
							12556677	12558306	mRNA	FtPinG0606449400	probable prolyl 4-hydroxylase 7 [Prunus avium]
							12586614	12589802	mRNA	FtPinG0606449800	Glycoside hydrolase [Parasponia andersonii]
							12595658	12597691	mRNA	FtPinG0606450000	PREDICTED: uncharacterized protein LOC102593974 [Solanum tuberosum]
							12597323	12597613	mRNA	FtPinG0680001976	uncharacterized protein LOC110727056 [Chenopodium quinoa]
							12600289	12601516	mRNA	FtPinG0606450200	PREDICTED: protein SRG1-like [Solanum tuberosum]
							12612211	12615336	mRNA	FtPinG0606450300	plant cysteine oxidase 2 [Morus notabilis]
							12636177	12638108	mRNA	FtPinG0606450900	WRKY transcription factor [Fagopyrum tataricum]
							12640645	12641156	mRNA	FtPinG0606451200	GPI inositol-deacylase [Actinidia chinensis var. chinensis]
							12642163	12648125	mRNA	FtPinG0606451400	hypothetical protein EJD97_000081 [Solanum chilense]
							12205255	12214526	mRNA	FtPinG0606438900	uncharacterized protein LOC110738395 [Chenopodium quinoa]
							12205255	12214670	mRNA	FtPinG0606438900	uncharacterized protein LOC110738395 [Chenopodium quinoa]
							12221495	12222935	mRNA	FtPinG0606439300	PREDICTED: UDP-glycosyltransferase 87A1-like isoform X1 [Beta vulgaris subsp. vulgaris]
							12286964	12290502	mRNA	FtPinG0606441800	hypothetical protein VITISV_025370 [Vitis vinifera]
							12367446	12372963	mRNA	FtPinG0606444500	Oxidored_FMN domain-containing protein [Cephalotus follicularis]
							12499888	12505484	mRNA	FtPinG0606448000	PREDICTED: uncharacterized protein LOC104887436 isoform X1 [Beta vulgaris subsp. vulgaris]
							12320278	12321943	mRNA	FtPinG0606442300	putative 12-oxophytodienoate reductase 11 isoform X2 [Hevea brasiliensis]
							12579921	12585958	mRNA	FtPinG0606449500	PREDICTED: uncharacterized protein LOC104608047 [Nelumbo nucifera]
		7	10426907	10702670	7_10526907, 7_10526921, 7_10526985, 7_10526998, 7_10602670	8.9051e-11	10463516	10466711	mRNA	FtPinG0707356900	hypothetical protein EUGRSUZ_H006161 [Eucalyptus grandis]
							10473392	10485434	mRNA	FtPinG0707357400	hypothetical protein D5086_0000075050 [Populus alba]
							10508495	10517477	mRNA	FtPinG0707357700	non-lysosomal glucosylceramidase-like isoform X1 [Chenopodium quinoa]
							10509246	10517567	mRNA	FtPinG0707357700	non-lysosomal glucosylceramidase-like isoform X1 [Chenopodium quinoa]
							10519203	10521717	mRNA	FtPinG0707358200	proteasome subunit beta type-4-like [Chenopodium quinoa]
							10532201	10534380	mRNA	FtPinG0707358400	RecName: Full=Cytochrome c
							10559431	10565930	mRNA	FtPinG0707358700	prolyl 4-hydroxylase 1 [Spinacia oleracea]
							10568302	10570416	mRNA	FtPinG0707359000	PREDICTED: uncharacterized protein LOC107922891 [Gossypium hirsutum]
							10636442	10637867	mRNA	FtPinG0707359800	BAHD acyltransferase DCR-like [Solanum lycopersicum]
							10645611	10647053	mRNA	FtPinG0707360000	PREDICTED: uncharacterized acetyltransferase At3g50280-like [Solanum tuberosum]
							10670172	10671928	mRNA	FtPinG0707360100	uncharacterized acetyltransferase At3g50280-like [Chenopodium quinoa]
							10689680	10689916	mRNA	FtPinG0707360600	PREDICTED: uncharacterized protein LOC104899207 [Beta vulgaris subsp. vulgaris]
							10469053	10472891	mRNA	FtPinG0707357100	uncharacterized protein LOC114264463 isoform X1 [Camellia sinensis]
							10675788	10685911	mRNA	FtPinG0707360300	unnamed protein product, partial [Vitis vinifera]
							10675788	10685911	mRNA	FtPinG0707360300	unnamed protein product, partial [Vitis vinifera]
							10692966	10712677	mRNA	FtPinG0707360700	LOW QUALITY PROTEIN: uncharacterized protein LOC111993890 [Quercus suber]
							10601675	10618314	mRNA	FtPinG0707359300	LOW QUALITY PROTEIN: lupeol synthase-like [Carica papaya]
		8	33402347	33602977	8_33502347, 8_33502495, 8_33502509, 8_33502528, 8_33502548, 8_33502685, 8_33502695, 8_33502977	3.28333e-07	33399887	33403116	mRNA	FtPinG0808691800	mitochondrial uncoupling protein 1 [Capsella rubella]
							33409498	33410388	mRNA	FtPinG0808692000	uncharacterized protein LOC110716233 [Chenopodium quinoa]
							33416744	33419126	mRNA	FtPinG0808692100	PREDICTED: laccase-4-like [Gossypium hirsutum]
							33421056	33422178	mRNA	FtPinG0808692400	Transcription factor DIVARICATA [Vitis vinifera]
							33431599	33436015	mRNA	FtPinG0808692600	PREDICTED: sulfoquinovosyl transferase SQD2 [Beta vulgaris subsp. vulgaris]
							33431599	33436015	mRNA	FtPinG0808692600	PREDICTED: sulfoquinovosyl transferase SQD2 [Beta vulgaris subsp. vulgaris]
							33449179	33450051	mRNA	FtPinG0808692900	PREDICTED: josephin-like protein [Theobroma cacao]
							33461885	33463941	mRNA	FtPinG0808693200	PREDICTED: glycerol-3-phosphate 2-O-acyltransferase 6-like [Gossypium hirsutum]
							33498136	33498303	mRNA	FtPinG0808693500	-
							33514820	33518316	mRNA	FtPinG0808693700	PREDICTED: auxin transporter-like protein 2 [Gossypium raimondii]
							33523776	33526006	mRNA	FtPinG0808694000	Protein activity of BC1 complex kinase 7, chloroplastic [Vitis vinifera]
							33526337	33527006	mRNA	FtPinG0808694200	NAP1-related protein 1-like [Camellia sinensis]
							33533879	33535029	mRNA	FtPinG0808694300	clathrin light chain 2-like [Durio zibethinus]
							33535411	33536406	mRNA	FtPinG0808694600	PREDICTED: chlorophyll a-b binding protein CP29.1, chloroplastic [Beta vulgaris subsp. vulgaris]
							33541726	33542716	mRNA	FtPinG0808694800	40S ribosomal protein S23 [Capsicum chinense]
							33547653	33548657	mRNA	FtPinG0808695000	40S ribosomal protein S23 [Capsicum chinense]
							33549350	33553604	mRNA	FtPinG0808695200	hypothetical protein CUMW_141030 [Citrus unshiu]
							33557716	33559915	mRNA	FtPinG0808695400	PREDICTED: protein IQ-DOMAIN 1 [Prunus mume]
							33578769	33579473	mRNA	FtPinG0808695700	lipid phosphate phosphatase gamma [Prosopis alba]
		8	46904431	47169557	8_47004431, 8_47004534, 8_47004722, 8_47004770, 8_47004774, 8_47004805, 8_47004926, 8_47005767, 8_47006175, 8_47006404, 8_47007505, 8_47007734, 8_47053136, 8_47054824, 8_47060030, 8_47069557	3.92368e-07	46907638	46909579	mRNA	FtPinG0809085900	PREDICTED: probable prefoldin subunit 4 [Tarenaya hassleriana]
							46910871	46914360	mRNA	FtPinG0809086100	serine/threonine-protein phosphatase PP1-like [Prosopis alba]
							46917198	46918577	mRNA	FtPinG0809086300	probable arabinose 5-phosphate isomerase [Cucurbita maxima]
							46945732	46950141	mRNA	FtPinG0809087000	peroxisome biogenesis protein 12 isoform X1 [Chenopodium quinoa]
							46960778	46965425	mRNA	FtPinG0809087200	DDT domain-containing protein DDB_G0282237-like isoform X1 [Chenopodium quinoa]
							46976395	46981362	mRNA	FtPinG0809087300	PREDICTED: uncharacterized protein LOC104907699 isoform X2 [Beta vulgaris subsp. vulgaris]
							46982380	46984748	mRNA	FtPinG0809088000	unnamed protein product, partial [Vitis vinifera]
							46994847	46997096	mRNA	FtPinG0809088400	Putative retroelement [Oryza sativa Japonica Group]
							46999233	47002480	mRNA	FtPinG0809088800	protein SET DOMAIN GROUP 40 [Spinacia oleracea]
							47011173	47013039	mRNA	FtPinG0809088900	glutathione S-transferase [Fagopyrum esculentum subsp. esculentum]
							47014901	47018299	mRNA	FtPinG0809089400	uncharacterized protein LOC100791620 isoform X1 [Glycine max]
							47015500	47018299	mRNA	FtPinG0809089400	uncharacterized protein LOC100791620 isoform X1 [Glycine max]
							47032838	47033657	mRNA	FtPinG0809089800	uncharacterized protein LOC18038727 [Citrus clementina]
							47034634	47035890	mRNA	FtPinG0809089900	protein ROOT PRIMORDIUM DEFECTIVE 1-like [Chenopodium quinoa]
							47045307	47047791	mRNA	FtPinG0809090400	uncharacterized protein At2g34160-like [Quercus suber]
							47051600	47053964	mRNA	FtPinG0809090700	high affinity nitrate transporter 2.5-like [Dorcoceras hygrometricum]
							47051600	47053964	mRNA	FtPinG0809090700	high affinity nitrate transporter 2.5-like [Dorcoceras hygrometricum]
							47072388	47074530	mRNA	FtPinG0809091100	Phospholipid methyltransferase [Corchorus capsularis]
							47072388	47075212	mRNA	FtPinG0809091100	Phospholipid methyltransferase [Corchorus capsularis]
							47072388	47076887	mRNA	FtPinG0809091100	Phospholipid methyltransferase [Corchorus capsularis]
							47077586	47079227	mRNA	FtPinG0809091300	Extradiol ring-cleavage dioxygenase, class III enzyme, subunit B [Corchorus capsularis]
							47089290	47089697	mRNA	FtPinG0809091500	4,5-dioxygenase-like protein, partial [Phytolacca americana]
							47090380	47090587	mRNA	FtPinG0809091700	PREDICTED: extradiol ring-cleavage dioxygenase [Erythranthe guttata]
							47091747	47096035	mRNA	FtPinG0809091900	PREDICTED: septin and tuftelin-interacting protein 1 homolog 1 [Vitis vinifera]
							47099206	47102592	mRNA	FtPinG0809092500	cyclin-D like protein [Oxybasis rubra]
							47099640	47100794	mRNA	FtPinG0809092500	cyclin-D like protein [Oxybasis rubra]
							47106230	47108299	mRNA	FtPinG0809092700	PREDICTED: GTP-binding nuclear protein Ran-3-like [Prunus mume]
							47109285	47111567	mRNA	FtPinG0809093000	hypothetical protein MIMGU_mgv1a013070mg [Erythranthe guttata]
							47111838	47118659	mRNA	FtPinG0809093200	hypothetical protein CDL15_Pgr015700 [Punica granatum]
							47111842	47118659	mRNA	FtPinG0809093200	hypothetical protein CDL15_Pgr015700 [Punica granatum]
							47111842	47118659	mRNA	FtPinG0809093200	hypothetical protein CDL15_Pgr015700 [Punica granatum]
							47114026	47118659	mRNA	FtPinG0809093200	hypothetical protein CDL15_Pgr015700 [Punica granatum]
							47114611	47118659	mRNA	FtPinG0809093200	hypothetical protein CDL15_Pgr015700 [Punica granatum]
							47123369	47128985	mRNA	FtPinG0809093400	uncharacterized protein LOC114301033 isoform X1 [Camellia sinensis]
							47142724	47143851	mRNA	FtPinG0809093700	PREDICTED: germin-like protein subfamily 1 member 13 [Ipomoea nil]
							47158289	47159693	mRNA	FtPinG0809094400	-
							47160092	47160430	mRNA	FtPinG0809094500	-
							47160092	47160704	mRNA	FtPinG0809094500	-
							47161233	47162846	mRNA	FtPinG0809095000	-
							47161582	47164606	mRNA	FtPinG0809095200	-
							46937592	46944948	mRNA	FtPinG0809086700	PREDICTED: serine/threonine protein phosphatase 2A regulatory subunit B'beta isoform X2 [Beta vulgaris subsp. vulgaris]
							47019449	47022354	mRNA	FtPinG0809089600	PREDICTED: protein DJ-1 homolog D [Beta vulgaris subsp. vulgaris]
							47037515	47044361	mRNA	FtPinG0809090100	AFG1-like ATPase [Camellia sinensis]
							47135175	47137130	mRNA	FtPinG0809093500	uncharacterized protein LOC110705363 [Chenopodium quinoa]
							47144495	47154600	mRNA	FtPinG0809094000	PREDICTED: copper-transporting ATPase PAA2, chloroplastic isoform X1 [Vitis vinifera]
							46919668	46934145	mRNA	FtPinG0809086600	exportin-4 [Manihot esculenta]
							47054426	47058688	mRNA	FtPinG0809091000	acyl-protein thioesterase 2-like [Quercus suber]
Mo	2020, Liangshan Sichuan	5	25408485	25831111	5_25508485, 5_25556568, 5_25630500, 5_25731111	4.60845e-10	25473321	25473946	mRNA	FtPinG0505447600	PREDICTED: AP2-associated protein kinase 1 [Beta vulgaris subsp. vulgaris]
							25475559	25476855	mRNA	FtPinG0505447800	-
							25493754	25496523	mRNA	FtPinG0505448000	tryptophan synthase beta subunit [Persicaria tinctoria]
							25565016	25569335	mRNA	FtPinG0505448700	uncharacterized protein LOC110602382 isoform X2 [Manihot esculenta]
							25578403	25579235	mRNA	FtPinG0505449000	-
							25585475	25586159	mRNA	FtPinG0505449200	-
							25602945	25605826	mRNA	FtPinG0505449300	uncharacterized protein LOC111276633 isoform X1 [Durio zibethinus]
							25608257	25614443	mRNA	FtPinG0505449600	PREDICTED: uncharacterized protein LOC104450037 [Eucalyptus grandis]
							25637667	25638560	mRNA	FtPinG0505450300	hypothetical protein AQUCO_11500001v1 [Aquilegia coerulea]
							25666682	25671054	mRNA	FtPinG0580001737	Uncharacterized protein TCM_027940 [Theobroma cacao]
							25679617	25683124	mRNA	FtPinG0505450500	PREDICTED: CDP-diacylglycerol--glycerol-3-phosphate 3-phosphatidyltransferase 2-like [Cucumis sativus]
							25708732	25711620	mRNA	FtPinG0505450900	unnamed protein product, partial [Vitis vinifera]
							25713213	25713755	mRNA	FtPinG0580001738	uncharacterized protein LOC112419073 [Medicago truncatula]
							25720020	25722065	mRNA	FtPinG0505451100	interaptin [Citrus clementina]
							25758029	25760968	mRNA	FtPinG0505452100	hypothetical protein CDL15_Pgr007118 [Punica granatum]
							25765425	25768606	mRNA	FtPinG0505452300	Major facilitator, sugar transporter-like [Trema orientale]
							25767491	25767766	mRNA	FtPinG0580001739	hypothetical protein Saspl_028915 [Salvia splendens]
							25774494	25777480	mRNA	FtPinG0505452800	PREDICTED: uncharacterized protein LOC102602083 [Solanum tuberosum]
							25794774	25795601	mRNA	FtPinG0505453000	-
							25825120	25826235	mRNA	FtPinG0505453200	syntaxin-related protein KNOLLE-like [Chenopodium quinoa]
							25540281	25543515	mRNA	FtPinG0505448300	PREDICTED: purple acid phosphatase 18 [Eucalyptus grandis]
							25722268	25725650	mRNA	FtPinG0505451400	nitrilase-like protein 2 [Spinacia oleracea]
							25733898	25745550	mRNA	FtPinG0505451600	PREDICTED: uncharacterized protein LOC104882904 isoform X1 [Beta vulgaris subsp. vulgaris]
							25738497	25745550	mRNA	FtPinG0505451600	PREDICTED: uncharacterized protein LOC104882904 isoform X1 [Beta vulgaris subsp. vulgaris]
							25753707	25756115	mRNA	FtPinG0505451900	putative pentatricopeptide repeat-containing protein At5g13230, mitochondrial isoform X1 [Prunus avium]
							25558350	25565326	mRNA	FtPinG0505448500	PREDICTED: uncharacterized protein LOC104891665 [Beta vulgaris subsp. vulgaris]
		7	37072179	37272190	7_37172179, 7_37172190	6.83774e-07	37072673	37075258	mRNA	FtPinG0707744400	galactan beta-1,4-galactosyltransferase GALS3-like [Camellia sinensis]
							37105637	37109419	mRNA	FtPinG0707744800	LRR receptor-like serine/threonine-protein kinase GSO1 [Spinacia oleracea]
							37118643	37119974	mRNA	FtPinG0707744900	PREDICTED: peroxidase 7 [Beta vulgaris subsp. vulgaris]
							37127899	37129076	mRNA	FtPinG0707745400	transcription repressor MYB4-like [Prunus avium]
							37134796	37139843	mRNA	FtPinG0707745600	PREDICTED: vacuolar-sorting receptor 7 [Beta vulgaris subsp. vulgaris]
							37135039	37139843	mRNA	FtPinG0707745600	PREDICTED: vacuolar-sorting receptor 7 [Beta vulgaris subsp. vulgaris]
							37145916	37147327	mRNA	FtPinG0707745700	-
							37162111	37162929	mRNA	FtPinG0707746300	hypothetical protein BHM03_00041446 [Ensete ventricosum]
							37166156	37167891	mRNA	FtPinG0707746500	28S ribosomal protein S33, mitochondrial-like [Prosopis alba]
							37168070	37170675	mRNA	FtPinG0707746800	pentatricopeptide repeat-containing protein At3g57430, chloroplastic-like [Chenopodium quinoa]
							37183086	37183782	mRNA	FtPinG0707747100	-
							37198775	37199229	mRNA	FtPinG0707747300	geraniol 8-hydroxylase [Coffea arabica]
							37231105	37232501	mRNA	FtPinG0780002561	hypothetical protein TSUD_360970 [Trifolium subterraneum]
							37156810	37160994	mRNA	FtPinG0707746100	Metalloenzyme [Macleaya cordata]
							37173887	37175552	mRNA	FtPinG0707746900	stress-induced protein KIN2-like [Quercus suber]
Mo	2021, Liangshan Sichuan	1	54349299	55032955	1_54449299, 1_54532004, 1_54650854, 1_54653636, 1_54657113, 1_54658004, 1_54659632, 1_54667882, 1_54671223, 1_54684870, 1_54685184, 1_54688028, 1_54690794, 1_54703059, 1_54705086, 1_54711650, 1_54714624, 1_54720911, 1_54727760, 1_54932955	7.5816e-07	54367604	54368617	mRNA	FtPinG0100977800	polygalacturonase-inhibiting protein [Knorringia sibirica]
							54380112	54386777	mRNA	FtPinG0100977900	alpha-mannosidase I MNS5-like [Spinacia oleracea]
							54380112	54386823	mRNA	FtPinG0100977900	alpha-mannosidase I MNS5-like [Spinacia oleracea]
							54396834	54398957	mRNA	FtPinG0100978300	U-box domain-containing protein 19-like [Camellia sinensis]
							54401819	54404543	mRNA	FtPinG0100978500	PREDICTED: bidirectional sugar transporter SWEET5-like [Ipomoea nil]
							54412884	54415980	mRNA	FtPinG0100978700	PREDICTED: polyprenol reductase 2 isoform X1 [Beta vulgaris subsp. vulgaris]
							54419528	54421555	mRNA	FtPinG0100979200	PREDICTED: RING-H2 finger protein ATL48 [Beta vulgaris subsp. vulgaris]
							54441950	54442228	mRNA	FtPinG0100979300	-
							54445645	54447084	mRNA	FtPinG0100979500	hypothetical protein CDL12_11679 [Handroanthus impetiginosus]
							54463173	54466945	mRNA	FtPinG0100979700	PREDICTED: nucleobase-ascorbate transporter 6 [Beta vulgaris subsp. vulgaris]
							54482127	54483451	mRNA	FtPinG0100980400	PREDICTED: tryptophan aminotransferase-related protein 2 [Beta vulgaris subsp. vulgaris]
							54486195	54487232	mRNA	FtPinG0180000397	PREDICTED: uncharacterized protein LOC104884621 isoform X1 [Beta vulgaris subsp. vulgaris]
							54513662	54518865	mRNA	FtPinG0100980800	histone deacetylase 6-like [Chenopodium quinoa]
							54534081	54534405	mRNA	FtPinG0100981100	PREDICTED: uncharacterized protein LOC109220688 [Nicotiana attenuata]
							54543065	54545441	mRNA	FtPinG0100981800	Coatomer beta subunit [Trema orientale]
							54546111	54547289	mRNA	FtPinG0100982000	DEAD-box ATP-dependent RNA helicase [Actinidia chinensis var. chinensis]
							54546668	54550246	mRNA	FtPinG0100982000	DEAD-box ATP-dependent RNA helicase [Actinidia chinensis var. chinensis]
							54564015	54564762	mRNA	FtPinG0100982400	hypothetical protein LSAT_4X59880 [Lactuca sativa]
							54568635	54569598	mRNA	FtPinG0100982500	hypothetical protein DCAR_019695 [Daucus carota subsp. sativus]
							54589522	54590103	mRNA	FtPinG0100983000	ferric reduction oxidase 8, mitochondrial [Ziziphus jujuba]
							54591933	54594462	mRNA	FtPinG0100983200	putative luminal binding protein 7B4, partial [Tetragonia tetragonoides]
							54610619	54614100	mRNA	FtPinG0100983300	ferric reduction oxidase 8, mitochondrial isoform X1 [Malus domestica]
							54616674	54617147	mRNA	FtPinG0100983800	hypothetical protein CTI12_AA148650 [Artemisia annua]
							54618017	54620324	mRNA	FtPinG0100984000	hypothetical protein SOVF_070000 [Spinacia oleracea]
							54630924	54633515	mRNA	FtPinG0100984500	probable mediator of RNA polymerase II transcription subunit 37b [Coffea eugenioides]
							54631339	54631924	mRNA	FtPinG0100984500	probable mediator of RNA polymerase II transcription subunit 37b [Coffea eugenioides]
							54631339	54633295	mRNA	FtPinG0100984500	probable mediator of RNA polymerase II transcription subunit 37b [Coffea eugenioides]
							54650319	54650850	mRNA	FtPinG0100985200	-
							54650394	54650777	mRNA	FtPinG0180000398	-
							54670134	54670991	mRNA	FtPinG0100985900	putative reverse transcriptase domain-containing protein [Helianthus annuus]
							54670650	54670991	mRNA	FtPinG0100986100	putative reverse transcriptase domain-containing protein [Helianthus annuus]
							54671263	54671838	mRNA	FtPinG0100986300	hypothetical protein HannXRQ_Chr16g0519991 [Helianthus annuus]
							54675159	54675643	mRNA	FtPinG0100986500	putative pentatricopeptide repeat-containing protein At1g53330 [Camellia sinensis]
							54675769	54677073	mRNA	FtPinG0100986800	PREDICTED: F-box/kelch-repeat protein At3g23880-like [Erythranthe guttata]
							54677288	54678591	mRNA	FtPinG0100986900	Luminal-binding protein 3 [Triticum urartu]
							54679400	54680070	mRNA	FtPinG0100987100	hypothetical protein MIMGU_mgv1a022234mg, partial [Erythranthe guttata]
							54680376	54680832	mRNA	FtPinG0100987400	-
							54694640	54698508	mRNA	FtPinG0100987700	probable galactinol--sucrose galactosyltransferase 2 [Chenopodium quinoa]
							54716534	54717914	mRNA	FtPinG0100988500	vignain [Prunus persica]
							54718166	54719028	mRNA	FtPinG0100988800	peptide methionine sulfoxide reductase [Populus trichocarpa]
							54731856	54733228	mRNA	FtPinG0100988900	vignain [Prunus persica]
							54735058	54737546	mRNA	FtPinG0100989200	probable pectate lyase 18 [Chenopodium quinoa]
							54747256	54752030	mRNA	FtPinG0100989400	betaine aldehyde dehydrogenase [Sesuvium portulacastrum]
							54767147	54769037	mRNA	FtPinG0100989700	DUF724 domain-containing protein 6-like [Chenopodium quinoa]
							54772520	54773185	mRNA	FtPinG0100989900	PREDICTED: diacylglycerol kinase theta [Beta vulgaris subsp. vulgaris]
							54774267	54774678	mRNA	FtPinG0100990200	hypothetical protein EJD97_000090 [Solanum chilense]
							54784735	54787924	mRNA	FtPinG0100990500	2-phenylethanol [Rosa hybrid cultivar]
							54797748	54800706	mRNA	FtPinG0100990900	PREDICTED: cinnamoyl-CoA reductase 1-like isoform X1 [Camelina sativa]
							54811807	54813617	mRNA	FtPinG0100991400	gibberellin 20-oxidase [Torenia fournieri]
							54825354	54826475	mRNA	FtPinG0100991700	-
							54825354	54828038	mRNA	FtPinG0100991700	-
							54825360	54827544	mRNA	FtPinG0100991700	-
							54828203	54829616	mRNA	FtPinG0100991900	-
							54842232	54845072	mRNA	FtPinG0100992100	pentatricopeptide repeat-containing protein At5g50280, chloroplastic [Spinacia oleracea]
							54846309	54850505	mRNA	FtPinG0100992500	uncharacterized protein LOC18048640 [Citrus clementina]
							54854701	54856487	mRNA	FtPinG0180000399	putative disease resistance protein RGA1 [Quercus suber]
							54857893	54860365	mRNA	FtPinG0100992900	PREDICTED: uncharacterized protein LOC109216415 [Nicotiana attenuata]
							54860189	54861367	mRNA	FtPinG0100993100	-
							54863215	54868499	mRNA	FtPinG0100993300	DNA-(apurinic or apyrimidinic site) lyase [Prunus persica]
							54875876	54879268	mRNA	FtPinG0100994000	F-box protein CPR1-like [Coffea arabica]
							54888058	54890698	mRNA	FtPinG0100994100	zinc finger CCCH domain-containing protein 43 [Ricinus communis]
							54936378	54938361	mRNA	FtPinG0100995500	PREDICTED: GDSL esterase/lipase At3g48460 [Vitis vinifera]
							54939752	54941583	mRNA	FtPinG0100995800	DNA repair protein RAD5B-like [Spinacia oleracea]
							54959292	54960205	mRNA	FtPinG0100995900	-
							54963759	54965309	mRNA	FtPinG0100996200	PREDICTED: adenine/guanine permease AZG2 [Theobroma cacao]
							54973766	54981213	mRNA	FtPinG0100996400	PREDICTED: kelch domain-containing protein 4 [Nicotiana tomentosiformis]
							54992263	54997275	mRNA	FtPinG0100997100	transcription termination factor MTERF15, mitochondrial [Chenopodium quinoa]
							54997768	55000298	mRNA	FtPinG0100997600	unknown [Populus trichocarpa]
							55003938	55004541	mRNA	FtPinG0100997800	uncharacterized protein LOC8263218 [Ricinus communis]
							55007858	55009424	mRNA	FtPinG0100997900	Ribosomal protein S21 [Artemisia annua]
							55013757	55017140	mRNA	FtPinG0100998100	26S proteasome non-ATPase regulatory subunit 6 homolog [Manihot esculenta]
							55018003	55021934	mRNA	FtPinG0100998300	hypothetical protein BVRB_7g157740 [Beta vulgaris subsp. vulgaris]
							55022638	55026652	mRNA	FtPinG0100998500	uncharacterized protein LOC105158019 [Sesamum indicum]
							54471002	54482482	mRNA	FtPinG0100979900	zinc finger protein BRUTUS-like At1g18910 isoform X1 [Camellia sinensis]
							54508977	54509889	mRNA	FtPinG0100980500	seed oleosin isoform 1 [Fagopyrum esculentum]
							54541865	54542563	mRNA	FtPinG0100981600	-
							54688628	54692000	mRNA	FtPinG0100987500	serine/threonine-protein kinase AFC2 isoform X1 [Jatropha curcas]
							54688628	54692144	mRNA	FtPinG0100987500	serine/threonine-protein kinase AFC2 isoform X1 [Jatropha curcas]
							54705439	54707693	mRNA	FtPinG0100987900	protein NUCLEAR FUSION DEFECTIVE 4-like [Camellia sinensis]
							54819011	54821055	mRNA	FtPinG0100991500	hypothetical protein EJD97_025196 [Solanum chilense]
							54981350	54986431	mRNA	FtPinG0100996700	LOW QUALITY PROTEIN: telomere length regulation protein TEL2 homolog [Quercus suber]
							54892371	54921374	mRNA	FtPinG0100994400	callose synthase 10 [Spinacia oleracea]
		4	47289683	47742873	4_47389683, 4_47438682, 4_47490425, 4_47583135, 4_47642873	1.21695e-06	47310586	47311218	mRNA	FtPinG0404640300	33 kDa ribonucleoprotein, chloroplastic [Vitis vinifera]
							47327259	47332315	mRNA	FtPinG0404640700	long chain acyl-CoA synthetase 2 isoform X1 [Morus notabilis]
							47342492	47344135	mRNA	FtPinG0404641200	putative stress-responsive protein [Tamarix androssowii]
							47352974	47356126	mRNA	FtPinG0404641400	unnamed protein product [Coffea canephora]
							47361960	47363193	mRNA	FtPinG0404641600	plastid division protein PDV2-like isoform X2 [Hevea brasiliensis]
							47387887	47389426	mRNA	FtPinG0404642200	10 kDa chaperonin, mitochondrial [Cajanus cajan]
							47390526	47393231	mRNA	FtPinG0404642400	PREDICTED: methyltransferase-like protein 13 isoform X1 [Populus euphratica]
							47401456	47403675	mRNA	FtPinG0404642700	-
							47431929	47432555	mRNA	FtPinG0404643400	putative lipid-transfer protein DIR1 [Abrus precatorius]
							47447043	47447670	mRNA	FtPinG0404643600	putative lipid-transfer protein DIR1 [Abrus precatorius]
							47453805	47454421	mRNA	FtPinG0404643800	hypothetical protein PHAVU_008G137100g [Phaseolus vulgaris]
							47483683	47487891	mRNA	FtPinG0404644100	high mobility group B protein 15 [Glycine max]
							47488234	47488590	mRNA	FtPinG0480001524	probable LRR receptor-like serine/threonine-protein kinase At4g36180 [Arachis duranensis]
							47498886	47499212	mRNA	FtPinG0404644400	Bifunctional inhibitor/plant lipid transfer protein/seed storage helical domain containing protein [Trema orientale]
							47506090	47507205	mRNA	FtPinG0480001525	uncharacterized protein LOC109789818 [Cajanus cajan]
							47531657	47532832	mRNA	FtPinG0404645400	arabinosyltransferase RRA3-like [Prosopis alba]
							47531657	47533758	mRNA	FtPinG0404645400	arabinosyltransferase RRA3-like [Prosopis alba]
							47535023	47539205	mRNA	FtPinG0404645600	uncharacterized protein LOC107404436 [Ziziphus jujuba]
							47543503	47544588	mRNA	FtPinG0404645700	mediator of RNA polymerase II transcription subunit 32 [Carica papaya]
							47547397	47548047	mRNA	FtPinG0480001526	copia LTR rider, partial [Trifolium pratense]
							47554467	47555379	mRNA	FtPinG0404646000	hypothetical protein CDL12_05168 [Handroanthus impetiginosus]
							47563567	47564227	mRNA	FtPinG0404646200	organ-specific protein S2 [Manihot esculenta]
							47566856	47574075	mRNA	FtPinG0404646400	hypothetical protein SOVF_188600 [Spinacia oleracea]
							47571315	47574075	mRNA	FtPinG0404646400	hypothetical protein SOVF_188600 [Spinacia oleracea]
							47593015	47594864	mRNA	FtPinG0404646900	external alternative NAD(P)H-ubiquinone oxidoreductase B2, mitochondrial [Cajanus cajan]
							47596401	47598733	mRNA	FtPinG0404647200	putative proline-rich receptor-like protein kinase PERK6 [Spinacia oleracea]
							47601783	47602683	mRNA	FtPinG0404647600	PREDICTED: transcription termination factor MTEF1, chloroplastic [Beta vulgaris subsp. vulgaris]
							47601864	47602205	mRNA	FtPinG0480001527	transcription termination factor MTEF1, chloroplastic [Populus trichocarpa]
							47604006	47607767	mRNA	FtPinG0404647800	guanine nucleotide-binding protein subunit beta-2 [Carica papaya]
							47616312	47620690	mRNA	FtPinG0404647900	NADH dehydrogenase [ubiquinone] iron-sulfur protein 8, mitochondrial [Helianthus annuus]
							47632971	47642509	mRNA	FtPinG0404649000	LOW QUALITY PROTEIN: DNA polymerase I A, chloroplastic/mitochondrial-like [Chenopodium quinoa]
							47650911	47651763	mRNA	FtPinG0404649100	PREDICTED: glycine-rich RNA-binding protein GRP2A [Raphanus sativus]
							47671088	47672709	mRNA	FtPinG0404649500	3-ketoacyl-CoA synthase 4-like [Prosopis alba]
							47685334	47688300	mRNA	FtPinG0480001528	-
							47692530	47693594	mRNA	FtPinG0480001529	Uncharacterized protein TCM_032736 [Theobroma cacao]
							47720785	47723111	mRNA	FtPinG0404649700	3-ketoacyl-CoA synthase 4-like [Spinacia oleracea]
							47729700	47731647	mRNA	FtPinG0404649900	PREDICTED: 3-ketoacyl-CoA synthase 4 isoform X2 [Vitis vinifera]
							47736618	47737565	mRNA	FtPinG0404650200	Chorismate mutase [Parasponia andersonii]
							47741127	47741798	mRNA	FtPinG0404650300	PREDICTED: cellulose synthase-like protein G2 [Gossypium arboreum]
							47332849	47339024	mRNA	FtPinG0404641000	ATP-dependent Clp protease ATP-binding subunit ClpA homolog CD4B, chloroplastic-like [Camellia sinensis]
							47377896	47385986	mRNA	FtPinG0404641800	hypothetical protein SOVF_120290 [Spinacia oleracea]
							47380604	47385986	mRNA	FtPinG0404641800	hypothetical protein SOVF_120290 [Spinacia oleracea]
							47380914	47385986	mRNA	FtPinG0404641800	hypothetical protein SOVF_120290 [Spinacia oleracea]
							47395691	47399186	mRNA	FtPinG0404642600	PREDICTED: protein TRANSPARENT TESTA 12-like isoform X1 [Erythranthe guttata]
							47395691	47399186	mRNA	FtPinG0404642600	PREDICTED: protein TRANSPARENT TESTA 12-like isoform X1 [Erythranthe guttata]
							47411444	47425213	mRNA	FtPinG0404643000	phospholipase A-2-activating protein [Spinacia oleracea]
							47508861	47517428	mRNA	FtPinG0404644800	dolichyl-diphosphooligosaccharide--protein glycosyltransferase 48 kDa subunit-like [Spinacia oleracea]
							47526372	47530694	mRNA	FtPinG0404645100	NEDD8-conjugating enzyme Ubc12-like [Ziziphus jujuba]
							47528500	47530504	mRNA	FtPinG0404645100	NEDD8-conjugating enzyme Ubc12-like [Ziziphus jujuba]
							47623972	47629105	mRNA	FtPinG0404648600	probable LRR receptor-like serine/threonine-protein kinase At2g16250 [Sesamum indicum]
							47659590	47661685	mRNA	FtPinG0404649300	3-ketoacyl-CoA synthase 4-like [Spinacia oleracea]
							47315917	47317170	mRNA	FtPinG0404640500	PREDICTED: RING-H2 finger protein ATL65 [Vitis vinifera]
							47578859	47584222	mRNA	FtPinG0404646500	peptidyl-prolyl cis-trans isomerase FKBP42 [Carica papaya]
Na	2020, Liangshan Sichuan	2	31392286	31724031	2_31492286, 2_31561467, 2_31563681, 2_31563777, 2_31564827, 2_31565413, 2_31567019, 2_31568530, 2_31569582, 2_31569584, 2_31569683, 2_31570795, 2_31570815, 2_31572020, 2_31572140, 2_31572147, 2_31572186, 2_31572774, 2_31572786, 2_31572823, 2_31573993, 2_31574679, 2_31575028, 2_31575332, 2_31575473, 2_31580210, 2_31584937, 2_31585147, 2_31585749, 2_31590548, 2_31592866, 2_31595823, 2_31599862, 2_3…	5.47055e-07	31392819	31396099	mRNA	FtPinG0201756700	laccase-7-like [Camellia sinensis]
							31433980	31437073	mRNA	FtPinG0201757700	PREDICTED: L-type lectin-domain containing receptor kinase IV.1 [Theobroma cacao]
							31458460	31459113	mRNA	FtPinG0201758300	hypothetical protein BVC80_9033g73 [Macleaya cordata]
							31462291	31464010	mRNA	FtPinG0201758500	amino acid transporter AVT1C-like [Papaver somniferum]
							31464813	31465981	mRNA	FtPinG0201758700	protein FAR-RED ELONGATED HYPOCOTYL 1 [Morus notabilis]
							31474167	31474490	mRNA	FtPinG0201759000	hypothetical protein VITISV_020397 [Vitis vinifera]
							31551481	31552996	mRNA	FtPinG0201759100	WRKY transcription factor [Fagopyrum tataricum]
							31560460	31561948	mRNA	FtPinG0201759300	uncharacterized protein LOC112518053 isoform X3 [Cynara cardunculus var. scolymus]
							31565277	31566626	mRNA	FtPinG0201759800	GRAS4 [Tamarix hispida]
							31574048	31581978	mRNA	FtPinG0201759900	-
							31575826	31578606	mRNA	FtPinG0201760200	receptor-like cytoplasmic kinase 176 [Spinacia oleracea]
							31575826	31578606	mRNA	FtPinG0201760200	receptor-like cytoplasmic kinase 176 [Spinacia oleracea]
							31616390	31618645	mRNA	FtPinG0201760500	uncharacterized protein LOC110793990 [Spinacia oleracea]
							31630296	31631195	mRNA	FtPinG0280000666	hypothetical protein [Beta vulgaris subsp. vulgaris]
							31641743	31644513	mRNA	FtPinG0201760700	probable ADP-ribosylation factor GTPase-activating protein AGD6 [Durio zibethinus]
							31680520	31683322	mRNA	FtPinG0201761500	clathrin light chain 2-like [Olea europaea var. sylvestris]
							31692637	31695521	mRNA	FtPinG0201762100	heat shock cognate 70 kDa protein 2 [Gossypium hirsutum]
							31699733	31701210	mRNA	FtPinG0201762300	unnamed protein product, partial [Vitis vinifera]
							31700496	31700723	mRNA	FtPinG0280000667	unknown [Zea mays]
							31710943	31712594	mRNA	FtPinG0201762600	PREDICTED: actin-depolymerizing factor 1 isoform X1 [Tarenaya hassleriana]
							31710994	31711616	mRNA	FtPinG0201762600	PREDICTED: actin-depolymerizing factor 1 isoform X1 [Tarenaya hassleriana]
							31716958	31719188	mRNA	FtPinG0201763000	hypothetical protein CK203_023987 [Vitis vinifera]
							31397538	31408339	mRNA	FtPinG0201757000	PREDICTED: serine/threonine-protein kinase ATG1c [Vitis vinifera]
							31669983	31672275	mRNA	FtPinG0201761300	PREDICTED: THO complex subunit 4A [Nelumbo nucifera]
							31717767	31722793	mRNA	FtPinG0201763000	hypothetical protein CK203_023987 [Vitis vinifera]
							31453102	31457909	mRNA	FtPinG0201758100	PREDICTED: glucose-induced degradation protein 4 homolog [Juglans regia]
		3	3305559	3701730	3_3405559, 3_3434781, 3_3436142, 3_3440104, 3_3440842, 3_3446246, 3_3457813, 3_3458379, 3_3460090, 3_3463652, 3_3463707, 3_3463819, 3_3466082, 3_3477951, 3_3489062, 3_3545305, 3_3561494, 3_3563682, 3_3578632, 3_3585075, 3_3601730	5.8972e-07	3318474	3318872	mRNA	FtPinG0302614200	uncharacterized protein LOC110604664 isoform X1 [Manihot esculenta]
							3318533	3321294	mRNA	FtPinG0302614300	PREDICTED: uncharacterized protein LOC108209586 [Daucus carota subsp. sativus]
							3327934	3330743	mRNA	FtPinG0302615100	PREDICTED: cytochrome P450 86B1 [Beta vulgaris subsp. vulgaris]
							3348562	3350310	mRNA	FtPinG0302615500	pentatricopeptide repeat-containing protein At3g02490, mitochondrial-like [Malus domestica]
							3351505	3353731	mRNA	FtPinG0302615800	probable LRR receptor-like serine/threonine-protein kinase At3g47570 [Quercus suber]
							3351505	3354579	mRNA	FtPinG0302615800	probable LRR receptor-like serine/threonine-protein kinase At3g47570 [Quercus suber]
							3365876	3366349	mRNA	FtPinG0302616400	PREDICTED: basic leucine zipper 43-like [Gossypium hirsutum]
							3376289	3377014	mRNA	FtPinG0302616500	Nad3 (mitochondrion) [Fallopia multiflora]
							3396812	3402073	mRNA	FtPinG0302616800	unnamed protein product, partial [Vitis vinifera]
							3418773	3423576	mRNA	FtPinG0302617500	hypothetical protein SOVF_194680 [Spinacia oleracea]
							3426045	3426980	mRNA	FtPinG0302618000	PREDICTED: ras-responsive element-binding protein 1 [Nicotiana attenuata]
							3428148	3428855	mRNA	FtPinG0302618200	PREDICTED: uncharacterized protein LOC105136277 [Populus euphratica]
							3430957	3432569	mRNA	FtPinG0302618400	Transcription factor like [Actinidia chinensis var. chinensis]
							3444207	3444659	mRNA	FtPinG0302618500	PREDICTED: chaperone protein dnaJ 11, chloroplastic [Vitis vinifera]
							3447819	3451936	mRNA	FtPinG0302618800	enhancer of mRNA-decapping protein 4 [Spinacia oleracea]
							3451472	3456469	mRNA	FtPinG0302619000	PREDICTED: enhancer of mRNA-decapping protein 4 [Beta vulgaris subsp. vulgaris]
							3467134	3467894	mRNA	FtPinG0302619400	heavy metal-associated isoprenylated plant protein 47 [Brachypodium distachyon]
							3470817	3471573	mRNA	FtPinG0302619600	heavy metal-associated isoprenylated plant protein 47 [Brachypodium distachyon]
							3479242	3479925	mRNA	FtPinG0302619800	Heavy metal transport/detoxification protein [Spatholobus suberectus]
							3484285	3485678	mRNA	FtPinG0302619900	BTB/POZ domain-containing protein [Vitis vinifera]
							3497743	3499620	mRNA	FtPinG0302620300	PREDICTED: salicylate carboxymethyltransferase isoform X1 [Vitis vinifera]
							3523087	3527142	mRNA	FtPinG0302621400	hypothetical protein DM860_008764 [Cuscuta australis]
							3531722	3532027	mRNA	FtPinG0302621600	PREDICTED: uncharacterized protein At4g26485-like [Fragaria vesca subsp. vesca]
							3533769	3535372	mRNA	FtPinG0302621800	uncharacterized protein At4g26485-like [Durio zibethinus]
							3539714	3540388	mRNA	FtPinG0302622000	uncharacterized protein At4g26485-like [Durio zibethinus]
							3549447	3550283	mRNA	FtPinG0302622200	uncharacterized protein At4g26485-like [Chenopodium quinoa]
							3552685	3553620	mRNA	FtPinG0302622400	hypothetical protein F383_05540 [Gossypium arboreum]
							3556851	3558110	mRNA	FtPinG0302622600	Domain of Uncharacterized protein function, putative isoform 1 [Theobroma cacao]
							3562273	3562887	mRNA	FtPinG0302622700	uncharacterized protein At1g08160-like [Quercus suber]
							3590741	3592754	mRNA	FtPinG0302623700	hypothetical protein SOVF_021740 [Spinacia oleracea]
							3592011	3592462	mRNA	FtPinG0302624000	PREDICTED: amino-acid permease BAT1 homolog [Juglans regia]
							3592988	3593386	mRNA	FtPinG0302624200	-
							3593770	3596741	mRNA	FtPinG0302624400	farnesyl diphosphate synthase [Allium sativum]
							3602225	3604182	mRNA	FtPinG0302624600	uncharacterized protein LOC110710990 isoform X2 [Chenopodium quinoa]
							3605792	3608692	mRNA	FtPinG0302624700	hypothetical protein DVH24_041881 [Malus domestica]
							3609964	3612162	mRNA	FtPinG0302624900	PREDICTED: uncharacterized membrane protein At1g06890 [Beta vulgaris subsp. vulgaris]
							3613065	3619724	mRNA	FtPinG0302625200	GBF-interacting protein 1-like isoform X1 [Spinacia oleracea]
							3624933	3629205	mRNA	FtPinG0302625300	PREDICTED: serine/threonine-protein kinase D6PKL1 [Beta vulgaris subsp. vulgaris]
							3630069	3635138	mRNA	FtPinG0302625600	Altered inheritance of mitochondria protein [Actinidia chinensis var. chinensis]
							3639308	3643488	mRNA	FtPinG0302626000	PREDICTED: WEB family protein At5g55860 [Eucalyptus grandis]
							3649130	3652856	mRNA	FtPinG0302626100	cellulose synthase-like protein E1 [Quercus suber]
							3659194	3662053	mRNA	FtPinG0302626300	cellulose synthase-like protein E1 [Prunus persica]
							3676904	3678627	mRNA	FtPinG0302626800	RPM1-interacting protein 4-like [Chenopodium quinoa]
							3693118	3695752	mRNA	FtPinG0302627200	nuclear transcription factor Y subunit B-9 [Cajanus cajan]
							3696651	3699675	mRNA	FtPinG0302627400	PREDICTED: nuclear transcription factor Y subunit B-9-like [Raphanus sativus]
							3290979	3305709	mRNA	FtPinG0302613800	hypothetical protein TEA_007258 [Camellia sinensis var. sinensis]
							3305299	3311239	mRNA	FtPinG0302614000	ENHANCER OF AG-4 protein 2-like isoform X2 [Chenopodium quinoa]
							3322365	3326701	mRNA	FtPinG0302614500	ClpP, partial [Cynara cardunculus var. scolymus]
							3322566	3326692	mRNA	FtPinG0302614800	ClpP, partial [Cynara cardunculus var. scolymus]
							3341773	3346293	mRNA	FtPinG0302615300	serine carboxypeptidase-like 34 [Carica papaya]
							3489775	3494907	mRNA	FtPinG0302620100	SAMT [Jasminum sambac]
							3501540	3510763	mRNA	FtPinG0302620600	hypothetical protein CDL12_08013 [Handroanthus impetiginosus]
							3503785	3506438	mRNA	FtPinG0302620700	-
							3570595	3577065	mRNA	FtPinG0302623200	uridine kinase-like protein 3 isoform X1 [Jatropha curcas]
							3682507	3687399	mRNA	FtPinG0302627000	hypothetical protein VITISV_002797 [Vitis vinifera]
							3406275	3414516	mRNA	FtPinG0302617100	DNA (cytosine-5)-methyltransferase 1A-like [Chenopodium quinoa]
							3662610	3671538	mRNA	FtPinG0302626500	EMP24_GP25L domain-containing protein/Cellulose_synt domain-containing protein [Cephalotus follicularis]
							3669281	3671693	mRNA	FtPinG0302626500	EMP24_GP25L domain-containing protein/Cellulose_synt domain-containing protein [Cephalotus follicularis]
		4	22831825	23031829	4_22931825,4_22931829	1.85e-12	22842786	22845859	mRNA	FtPinG0480001371	LOW QUALITY PROTEIN: uncharacterized protein LOC17891654 [Capsella rubella]
							22865079	22869941	mRNA	FtPinG0404159700	uncharacterized protein D5086_0000321390 [Populus alba]
							22869071	22870032	mRNA	FtPinG0404159700	uncharacterized protein D5086_0000321390 [Populus alba]
							22882246	22883153	mRNA	FtPinG0404160200	probable disease resistance protein At4g27220 [Hevea brasiliensis]
							22907066	22909425	mRNA	FtPinG0404160300	uncharacterized protein LOC7462679 isoform X2 [Populus trichocarpa]
							22910800	22911503	mRNA	FtPinG0404160600	general transcription factor 3C polypeptide 6-like [Chenopodium quinoa]
							22912165	22912407	mRNA	FtPinG0404160800	uncharacterized protein LOC100827291 isoform X2 [Brachypodium distachyon]
							22915816	22919253	mRNA	FtPinG0404160900	Plant UBX domain-containing protein [Actinidia chinensis var. chinensis]
							22924798	22927778	mRNA	FtPinG0404161400	flowering locus T-like protein [Vitis vinifera]
							22931608	22931997	mRNA	FtPinG0404161500	orf142 (mitochondrion) [Panax ginseng]
							22932195	22932453	mRNA	FtPinG0404161700	hypothetical protein D5086_0000160770 (mitochondrion) [Populus alba]
							22837467	22839463	mRNA	FtPinG0404159500	nudix hydrolase 18, mitochondrial-like [Carica papaya]
							22920516	22922685	mRNA	FtPinG0404161200	protein TIFY 6B-like isoform X4 [Quercus suber]
							23019511	23024051	mRNA	FtPinG0404161900	PREDICTED: glycine-rich domain-containing protein 1-like [Juglans regia]
		6	6400256	6659099	6_6500256, 6_6505147, 6_6505609, 6_6515407, 6_6516233, 6_6519450, 6_6543935, 6_6543943, 6_6544981, 6_6545575, 6_6546959, 6_6551792, 6_6551826, 6_6552283, 6_6552947, 6_6553223, 6_6558363, 6_6559099	7.68361e-07	6409421	6410470	mRNA	FtPinG0606289300	PREDICTED: proteoglycan 4-like isoform X1 [Gossypium raimondii]
							6425596	6427019	mRNA	FtPinG0606289700	expansin-A13 [Spinacia oleracea]
							6427829	6432909	mRNA	FtPinG0606289900	PREDICTED: ferrochelatase-2, chloroplastic [Vitis vinifera]
							6433573	6436075	mRNA	FtPinG0606290100	serine/threonine-protein kinase SRK2A [Prunus persica]
							6443716	6447019	mRNA	FtPinG0606290600	PREDICTED: ankyrin repeat domain-containing protein 13A [Beta vulgaris subsp. vulgaris]
							6462616	6470133	mRNA	FtPinG0606290800	PREDICTED: serine/threonine protein phosphatase 2A regulatory subunit B'beta isoform X2 [Beta vulgaris subsp. vulgaris]
							6472498	6474158	mRNA	FtPinG0606291100	PREDICTED: CDT1-like protein a, chloroplastic [Vitis vinifera]
							6473865	6474865	mRNA	FtPinG0606291300	CDT1-like protein a, chloroplastic [Herrania umbratica]
							6478517	6482237	mRNA	FtPinG0606291600	PREDICTED: pentatricopeptide repeat-containing protein At5g19020, mitochondrial [Juglans regia]
							6482685	6484659	mRNA	FtPinG0606291800	serine/threonine-protein phosphatase PP1-like [Cucurbita pepo subsp. pepo]
							6496319	6497522	mRNA	FtPinG0606292400	serine/threonine-protein phosphatase PP1 [Medicago truncatula]
							6498563	6499217	mRNA	FtPinG0606292500	hypothetical protein [Beta vulgaris subsp. vulgaris]
							6525202	6528282	mRNA	FtPinG0606293300	PREDICTED: protein WVD2-like 1 isoform X1 [Beta vulgaris subsp. vulgaris]
							6531712	6532571	mRNA	FtPinG0606293800	hypothetical protein CDL15_Pgr005879 [Punica granatum]
							6539520	6540864	mRNA	FtPinG0606293900	-
							6543937	6544778	mRNA	FtPinG0606294200	hypothetical protein CDL15_Pgr005879 [Punica granatum]
							6547659	6547908	mRNA	FtPinG0606294300	PRA1 family protein E [Glycine max]
							6560388	6560884	mRNA	FtPinG0606294900	hypothetical protein COLO4_36120 [Corchorus olitorius]
							6564203	6565129	mRNA	FtPinG0606295100	PREDICTED: auxin-induced protein 22B-like [Gossypium hirsutum]
							6574229	6577140	mRNA	FtPinG0606295300	calcium-transporting ATPase 12, plasma membrane-type-like [Durio zibethinus]
							6580156	6580690	mRNA	FtPinG0606295600	-
							6586395	6591818	mRNA	FtPinG0606295800	hypothetical protein SOVF_013760 [Spinacia oleracea]
							6597952	6600136	mRNA	FtPinG0606295900	trihelix transcription factor GTL2 [Glycine max]
							6623637	6626963	mRNA	FtPinG0606296300	O-linked GlcNAc transferase-like protein [Rheum australe]
							6627397	6629585	mRNA	FtPinG0606296600	PREDICTED: uncharacterized protein LOC104890957 isoform X1 [Beta vulgaris subsp. vulgaris]
							6630873	6631522	mRNA	FtPinG0606296700	uncharacterized protein LOC109782533 [Aegilops tauschii subsp. tauschii]
							6633806	6634948	mRNA	FtPinG0606297000	PREDICTED: probable transcription factor At3g04930 isoform X1 [Beta vulgaris subsp. vulgaris]
							6638392	6639074	mRNA	FtPinG0606297100	uncharacterized protein LOC112193094 [Rosa chinensis]
							6640522	6649205	mRNA	FtPinG0606297300	serine/threonine-protein kinase EDR1-like [Chenopodium quinoa]
							6649446	6649955	mRNA	FtPinG0606298000	uncharacterized protein LOC18040754 [Citrus clementina]
							6654751	6663587	mRNA	FtPinG0606298300	Transducin/WD40 repeat-like superfamily protein isoform 1 [Theobroma cacao]
							6436569	6441012	mRNA	FtPinG0606290400	uncharacterized protein LOC110803543 [Spinacia oleracea]
							6485123	6488303	mRNA	FtPinG0606292000	hypothetical protein Ahy_A06g027572 [Arachis hypogaea]
							6501775	6504643	mRNA	FtPinG0606293000	Ethylene receptor [Parasponia andersonii]
							6601538	6607824	mRNA	FtPinG0606296200	multisubstrate pseudouridine synthase 7 [Spinacia oleracea]
							6651334	6653427	mRNA	FtPinG0606298200	uncharacterized protein LOC110708497 [Chenopodium quinoa]
							6548932	6554500	mRNA	FtPinG0606294800	E3 ubiquitin protein like [Actinidia chinensis var. chinensis]
		8	36546167	36818505	8_36646167, 8_36649954, 8_36650160, 8_36650994, 8_36651701, 8_36652047, 8_36652114, 8_36658620, 8_36658699, 8_36658907, 8_36660190, 8_36661136, 8_36665975, 8_36666020, 8_36672627, 8_36672629, 8_36672702, 8_36673185, 8_36673196, 8_36673818, 8_36674022, 8_36674049, 8_36674056, 8_36677853, 8_36678004, 8_36678076, 8_36678125, 8_36680376, 8_36680710, 8_36680724, 8_36681902, 8_36681907, 8_36682052, 8_3…	4.58131e-07	36547411	36549644	mRNA	FtPinG0808768700	protein SRG1-like isoform X1 [Camellia sinensis]
							36553801	36553995	mRNA	FtPinG0808769200	acetylajmalan esterase-like [Chenopodium quinoa]
							36555639	36558393	mRNA	FtPinG0808769400	PREDICTED: acetylajmalan esterase [Beta vulgaris subsp. vulgaris]
							36560029	36560907	mRNA	FtPinG0808769600	PREDICTED: acetylajmalan esterase-like [Nelumbo nucifera]
[truncated: 1,833 more rows]

## Sheet: Table S8. GWAS XP-CLR
Table S8.The overlap regions between GWAS signals and putative selective sweeps identified by XP-CLR analysis.
Element	Chr	SNP-GWAS				Selective sweep				Gene start	Gene end	Type	Gene ID	Description
		Region start	Region end	SNP ID	P-value	Group	Region start	Region end	XP-CLR
Co	8	400001	500000	8_1016977,8_1017593,8_1018727,8_1024172,8_1024188,8_1024478,8_1024513,8_1024814,8_1024832,8_1024880,8_1025875,8_1026457,8_1026531,8_1026568,8_1026577,8_1026642,8_1026657,8_1026738,8_1026828,8_1028515,8_1029706,8_1029763,8_1030395,8_1030557,8_1031284,8_1031539,8_1031806,8_1032036,8_1032285,8_1032356,8_1032359,8_1033755,8_1034021,8_1034073,8_1034940,8_1035011,8_1035156,8_1035170,8_1035849,8_1035965…	8.58e-09	HW vs NL	400001	500000	277.425	399957	403525	mRNA	FtPinG0808138600	hypothetical protein VITISV_024970 [Vitis vinifera]
										412035	419218	mRNA	FtPinG0808139100	adenylate kinase 5, chloroplastic [Durio zibethinus]
										428685	430621	mRNA	FtPinG0808139300	PREDICTED: sugar transport protein 7 isoform X1 [Beta vulgaris subsp. vulgaris]
										430999	433124	mRNA	FtPinG0808139600	sugar transport protein 7 [Spinacia oleracea]
										449060	450157	mRNA	FtPinG0880002627	Transposon Ty3-I Gag-Pol polyprotein [Vitis vinifera]
										460874	463940	mRNA	FtPinG0808139900	transmembrane protein 230-like [Spinacia oleracea]
										472874	473551	mRNA	FtPinG0808140400	PREDICTED: uncharacterized protein LOC101205829 [Cucumis sativus]
										481870	484492	mRNA	FtPinG0808140800	protein PLANT CADMIUM RESISTANCE 10 [Cinnamomum micranthum f. kanehirae]
										440015	443025	mRNA	FtPinG0808139700	PREDICTED: leucine-rich repeat receptor-like protein kinase TDR [Daucus carota subsp. sativus]
Co	8	1600001	1657558	8_1016977,8_1017593,8_1018727,8_1024172,8_1024188,8_1024478,8_1024513,8_1024814,8_1024832,8_1024880,8_1025875,8_1026457,8_1026531,8_1026568,8_1026577,8_1026642,8_1026657,8_1026738,8_1026828,8_1028515,8_1029706,8_1029763,8_1030395,8_1030557,8_1031284,8_1031539,8_1031806,8_1032036,8_1032285,8_1032356,8_1032359,8_1033755,8_1034021,8_1034073,8_1034940,8_1035011,8_1035156,8_1035170,8_1035849,8_1035965…	8.58e-09	HW vs NL	1600001	1700000	81.2582	1634019	1635056	mRNA	FtPinG0808158500	probable 3-hydroxyisobutyrate dehydrogenase-like 1, mitochondrial [Morus notabilis]
										1634727	1635817	mRNA	FtPinG0808158500	probable 3-hydroxyisobutyrate dehydrogenase-like 1, mitochondrial [Morus notabilis]
										1620067	1624421	mRNA	FtPinG0880002634	uncharacterized protein LOC110901977 [Helianthus annuus]
										1635688	1639940	mRNA	FtPinG0808158800	hexokinase-1-like isoform X1 [Durio zibethinus]
Co	8	334112	350000	8_1016977,8_1017593,8_1018727,8_1024172,8_1024188,8_1024478,8_1024513,8_1024814,8_1024832,8_1024880,8_1025875,8_1026457,8_1026531,8_1026568,8_1026577,8_1026642,8_1026657,8_1026738,8_1026828,8_1028515,8_1029706,8_1029763,8_1030395,8_1030557,8_1031284,8_1031539,8_1031806,8_1032036,8_1032285,8_1032356,8_1032359,8_1033755,8_1034021,8_1034073,8_1034940,8_1035011,8_1035156,8_1035170,8_1035849,8_1035965…	8.58e-09	HW vs NL	250001	350000	203.566	337932	338414	mRNA	FtPinG0880002624	-
										338071	338685	mRNA	FtPinG0808136700	hypothetical protein VITISV_030561 [Vitis vinifera]
										347729	348673	mRNA	FtPinG0880002625	PREDICTED: uncharacterized protein LOC106329829 [Brassica oleracea var. oleracea]
Co	8	334112	400000	8_1016977,8_1017593,8_1018727,8_1024172,8_1024188,8_1024478,8_1024513,8_1024814,8_1024832,8_1024880,8_1025875,8_1026457,8_1026531,8_1026568,8_1026577,8_1026642,8_1026657,8_1026738,8_1026828,8_1028515,8_1029706,8_1029763,8_1030395,8_1030557,8_1031284,8_1031539,8_1031806,8_1032036,8_1032285,8_1032356,8_1032359,8_1033755,8_1034021,8_1034073,8_1034940,8_1035011,8_1035156,8_1035170,8_1035849,8_1035965…	8.58e-09	HW vs NL	300001	400000	417.638	337932	338414	mRNA	FtPinG0880002624	-
										338071	338685	mRNA	FtPinG0808136700	hypothetical protein VITISV_030561 [Vitis vinifera]
										347729	348673	mRNA	FtPinG0880002625	PREDICTED: uncharacterized protein LOC106329829 [Brassica oleracea var. oleracea]
										367540	369360	mRNA	FtPinG0808137000	putative glycerol-3-phosphate transporter 5 [Camellia sinensis]
										367540	369360	mRNA	FtPinG0808137000	putative glycerol-3-phosphate transporter 5 [Camellia sinensis]
										371726	372157	mRNA	FtPinG0808137200	uncharacterized protein LOC110711376 [Chenopodium quinoa]
										372710	376826	mRNA	FtPinG0808137400	PREDICTED: uncharacterized protein LOC104901835 [Beta vulgaris subsp. vulgaris]
										396005	396585	mRNA	FtPinG0808138200	-
										399957	403525	mRNA	FtPinG0808138600	hypothetical protein VITISV_024970 [Vitis vinifera]
										360178	361164	mRNA	FtPinG0880002626	uncharacterized protein LOC111395991 [Olea europaea var. sylvestris]
										376436	378487	mRNA	FtPinG0808137600	uncharacterized protein LOC111284678 isoform X4 [Durio zibethinus]
Co	8	350001	450000	8_1016977,8_1017593,8_1018727,8_1024172,8_1024188,8_1024478,8_1024513,8_1024814,8_1024832,8_1024880,8_1025875,8_1026457,8_1026531,8_1026568,8_1026577,8_1026642,8_1026657,8_1026738,8_1026828,8_1028515,8_1029706,8_1029763,8_1030395,8_1030557,8_1031284,8_1031539,8_1031806,8_1032036,8_1032285,8_1032356,8_1032359,8_1033755,8_1034021,8_1034073,8_1034940,8_1035011,8_1035156,8_1035170,8_1035849,8_1035965…	8.58e-09	HW vs NL	350001	450000	499.912	367540	369360	mRNA	FtPinG0808137000	putative glycerol-3-phosphate transporter 5 [Camellia sinensis]
										367540	369360	mRNA	FtPinG0808137000	putative glycerol-3-phosphate transporter 5 [Camellia sinensis]
										371726	372157	mRNA	FtPinG0808137200	uncharacterized protein LOC110711376 [Chenopodium quinoa]
										372710	376826	mRNA	FtPinG0808137400	PREDICTED: uncharacterized protein LOC104901835 [Beta vulgaris subsp. vulgaris]
										396005	396585	mRNA	FtPinG0808138200	-
										399957	403525	mRNA	FtPinG0808138600	hypothetical protein VITISV_024970 [Vitis vinifera]
										412035	419218	mRNA	FtPinG0808139100	adenylate kinase 5, chloroplastic [Durio zibethinus]
										428685	430621	mRNA	FtPinG0808139300	PREDICTED: sugar transport protein 7 isoform X1 [Beta vulgaris subsp. vulgaris]
										430999	433124	mRNA	FtPinG0808139600	sugar transport protein 7 [Spinacia oleracea]
										449060	450157	mRNA	FtPinG0880002627	Transposon Ty3-I Gag-Pol polyprotein [Vitis vinifera]
										360178	361164	mRNA	FtPinG0880002626	uncharacterized protein LOC111395991 [Olea europaea var. sylvestris]
										376436	378487	mRNA	FtPinG0808137600	uncharacterized protein LOC111284678 isoform X4 [Durio zibethinus]
										440015	443025	mRNA	FtPinG0808139700	PREDICTED: leucine-rich repeat receptor-like protein kinase TDR [Daucus carota subsp. sativus]
Co	8	650001	750000	8_1016977,8_1017593,8_1018727,8_1024172,8_1024188,8_1024478,8_1024513,8_1024814,8_1024832,8_1024880,8_1025875,8_1026457,8_1026531,8_1026568,8_1026577,8_1026642,8_1026657,8_1026738,8_1026828,8_1028515,8_1029706,8_1029763,8_1030395,8_1030557,8_1031284,8_1031539,8_1031806,8_1032036,8_1032285,8_1032356,8_1032359,8_1033755,8_1034021,8_1034073,8_1034940,8_1035011,8_1035156,8_1035170,8_1035849,8_1035965…	8.58e-09	HW vs NL	650001	750000	94.2551	645053	650825	mRNA	FtPinG0808142800	uncharacterized protein LOC110800677 [Spinacia oleracea]
										692486	694313	mRNA	FtPinG0880002629	DNA/RNA polymerases superfamily protein [Cinnamomum micranthum f. kanehirae]
										706478	707961	mRNA	FtPinG0808143900	anthocyanin 5-aromatic acyltransferase-like [Quercus suber]
										708808	712451	mRNA	FtPinG0808144200	PREDICTED: 3-hydroxyisobutyryl-CoA hydrolase-like protein 4, mitochondrial isoform X2 [Beta vulgaris subsp. vulgaris]
										708918	712610	mRNA	FtPinG0808144200	PREDICTED: 3-hydroxyisobutyryl-CoA hydrolase-like protein 4, mitochondrial isoform X2 [Beta vulgaris subsp. vulgaris]
										727216	732347	mRNA	FtPinG0808144400	PREDICTED: 3-hydroxyisobutyryl-CoA hydrolase-like protein 4, mitochondrial isoform X2 [Beta vulgaris subsp. vulgaris]
										743818	747525	mRNA	FtPinG0808144500	PREDICTED: aldehyde dehydrogenase family 2 member C4 [Beta vulgaris subsp. vulgaris]
										687517	688570	mRNA	FtPinG0880002628	PREDICTED: uncharacterized protein LOC109135685 [Beta vulgaris subsp. vulgaris]
										653005	658315	mRNA	FtPinG0808143200	proline-rich protein PRCC [Camellia sinensis]
Co	8	1100001	1200000	8_1016977,8_1017593,8_1018727,8_1024172,8_1024188,8_1024478,8_1024513,8_1024814,8_1024832,8_1024880,8_1025875,8_1026457,8_1026531,8_1026568,8_1026577,8_1026642,8_1026657,8_1026738,8_1026828,8_1028515,8_1029706,8_1029763,8_1030395,8_1030557,8_1031284,8_1031539,8_1031806,8_1032036,8_1032285,8_1032356,8_1032359,8_1033755,8_1034021,8_1034073,8_1034940,8_1035011,8_1035156,8_1035170,8_1035849,8_1035965…	8.58e-09	HW vs NL	1100001	1200000	254.254	1098030	1102055	mRNA	FtPinG0808153800	protein LIKE COV 1-like [Spinacia oleracea]
										1111137	1113209	mRNA	FtPinG0808154200	uncharacterized protein LOC114318284 [Camellia sinensis]
										1160990	1162124	mRNA	FtPinG0808154600	protein SPEAR3-like [Lactuca sativa]
										1275391	1278838	mRNA	FtPinG0808155600	PREDICTED: protein phosphatase 1 regulatory subunit pprA [Nelumbo nucifera]
Co	8	400001	500000	8_1016977,8_1017593,8_1018727,8_1024172,8_1024188,8_1024478,8_1024513,8_1024814,8_1024832,8_1024880,8_1025875,8_1026457,8_1026531,8_1026568,8_1026577,8_1026642,8_1026657,8_1026738,8_1026828,8_1028515,8_1029706,8_1029763,8_1030395,8_1030557,8_1031284,8_1031539,8_1031806,8_1032036,8_1032285,8_1032356,8_1032359,8_1033755,8_1034021,8_1034073,8_1034940,8_1035011,8_1035156,8_1035170,8_1035849,8_1035965…	8.58e-09	HW vs SL	400001	500000	290.559	399957	403525	mRNA	FtPinG0808138600	hypothetical protein VITISV_024970 [Vitis vinifera]
										412035	419218	mRNA	FtPinG0808139100	adenylate kinase 5, chloroplastic [Durio zibethinus]
										428685	430621	mRNA	FtPinG0808139300	PREDICTED: sugar transport protein 7 isoform X1 [Beta vulgaris subsp. vulgaris]
										430999	433124	mRNA	FtPinG0808139600	sugar transport protein 7 [Spinacia oleracea]
										449060	450157	mRNA	FtPinG0880002627	Transposon Ty3-I Gag-Pol polyprotein [Vitis vinifera]
										460874	463940	mRNA	FtPinG0808139900	transmembrane protein 230-like [Spinacia oleracea]
										472874	473551	mRNA	FtPinG0808140400	PREDICTED: uncharacterized protein LOC101205829 [Cucumis sativus]
										481870	484492	mRNA	FtPinG0808140800	protein PLANT CADMIUM RESISTANCE 10 [Cinnamomum micranthum f. kanehirae]
										440015	443025	mRNA	FtPinG0808139700	PREDICTED: leucine-rich repeat receptor-like protein kinase TDR [Daucus carota subsp. sativus]
Co	8	350001	450000	8_1016977,8_1017593,8_1018727,8_1024172,8_1024188,8_1024478,8_1024513,8_1024814,8_1024832,8_1024880,8_1025875,8_1026457,8_1026531,8_1026568,8_1026577,8_1026642,8_1026657,8_1026738,8_1026828,8_1028515,8_1029706,8_1029763,8_1030395,8_1030557,8_1031284,8_1031539,8_1031806,8_1032036,8_1032285,8_1032356,8_1032359,8_1033755,8_1034021,8_1034073,8_1034940,8_1035011,8_1035156,8_1035170,8_1035849,8_1035965…	8.58e-09	HW vs SL	350001	450000	81.73	367540	369360	mRNA	FtPinG0808137000	putative glycerol-3-phosphate transporter 5 [Camellia sinensis]
										367540	369360	mRNA	FtPinG0808137000	putative glycerol-3-phosphate transporter 5 [Camellia sinensis]
										371726	372157	mRNA	FtPinG0808137200	uncharacterized protein LOC110711376 [Chenopodium quinoa]
										372710	376826	mRNA	FtPinG0808137400	PREDICTED: uncharacterized protein LOC104901835 [Beta vulgaris subsp. vulgaris]
										396005	396585	mRNA	FtPinG0808138200	-
										399957	403525	mRNA	FtPinG0808138600	hypothetical protein VITISV_024970 [Vitis vinifera]
										412035	419218	mRNA	FtPinG0808139100	adenylate kinase 5, chloroplastic [Durio zibethinus]
										428685	430621	mRNA	FtPinG0808139300	PREDICTED: sugar transport protein 7 isoform X1 [Beta vulgaris subsp. vulgaris]
										430999	433124	mRNA	FtPinG0808139600	sugar transport protein 7 [Spinacia oleracea]
										449060	450157	mRNA	FtPinG0880002627	Transposon Ty3-I Gag-Pol polyprotein [Vitis vinifera]
										360178	361164	mRNA	FtPinG0880002626	uncharacterized protein LOC111395991 [Olea europaea var. sylvestris]
										376436	378487	mRNA	FtPinG0808137600	uncharacterized protein LOC111284678 isoform X4 [Durio zibethinus]
										440015	443025	mRNA	FtPinG0808139700	PREDICTED: leucine-rich repeat receptor-like protein kinase TDR [Daucus carota subsp. sativus]
Co	8	500001	600000	8_1016977,8_1017593,8_1018727,8_1024172,8_1024188,8_1024478,8_1024513,8_1024814,8_1024832,8_1024880,8_1025875,8_1026457,8_1026531,8_1026568,8_1026577,8_1026642,8_1026657,8_1026738,8_1026828,8_1028515,8_1029706,8_1029763,8_1030395,8_1030557,8_1031284,8_1031539,8_1031806,8_1032036,8_1032285,8_1032356,8_1032359,8_1033755,8_1034021,8_1034073,8_1034940,8_1035011,8_1035156,8_1035170,8_1035849,8_1035965…	8.58e-09	HW vs SL	500001	600000	87.8628	515988	516814	mRNA	FtPinG0808141000	NAC transcription factor [Suaeda liaotungensis]
										546262	551129	mRNA	FtPinG0808141100	Beta-xylosidase/alpha-L-arabinofuranosidase 2 [Vitis vinifera]
										564696	565229	mRNA	FtPinG0808141400	uncharacterized protein LOC107262699 [Ricinus communis]
										578054	583582	mRNA	FtPinG0808141500	PREDICTED: BRASSINOSTEROID INSENSITIVE 1-associated receptor kinase 1 isoform X2 [Brassica rapa]
										595179	596363	mRNA	FtPinG0808141700	PREDICTED: protein SODIUM POTASSIUM ROOT DEFECTIVE 2-like [Nelumbo nucifera]
										596587	597938	mRNA	FtPinG0808142000	PREDICTED: protein CHLOROPLAST IMPORT APPARATUS 2 isoform X3 [Theobroma cacao]
Co	8	650001	750000	8_1016977,8_1017593,8_1018727,8_1024172,8_1024188,8_1024478,8_1024513,8_1024814,8_1024832,8_1024880,8_1025875,8_1026457,8_1026531,8_1026568,8_1026577,8_1026642,8_1026657,8_1026738,8_1026828,8_1028515,8_1029706,8_1029763,8_1030395,8_1030557,8_1031284,8_1031539,8_1031806,8_1032036,8_1032285,8_1032356,8_1032359,8_1033755,8_1034021,8_1034073,8_1034940,8_1035011,8_1035156,8_1035170,8_1035849,8_1035965…	8.58e-09	HW vs SL	650001	750000	440.197	645053	650825	mRNA	FtPinG0808142800	uncharacterized protein LOC110800677 [Spinacia oleracea]
										692486	694313	mRNA	FtPinG0880002629	DNA/RNA polymerases superfamily protein [Cinnamomum micranthum f. kanehirae]
										706478	707961	mRNA	FtPinG0808143900	anthocyanin 5-aromatic acyltransferase-like [Quercus suber]
										708808	712451	mRNA	FtPinG0808144200	PREDICTED: 3-hydroxyisobutyryl-CoA hydrolase-like protein 4, mitochondrial isoform X2 [Beta vulgaris subsp. vulgaris]
										708918	712610	mRNA	FtPinG0808144200	PREDICTED: 3-hydroxyisobutyryl-CoA hydrolase-like protein 4, mitochondrial isoform X2 [Beta vulgaris subsp. vulgaris]
										727216	732347	mRNA	FtPinG0808144400	PREDICTED: 3-hydroxyisobutyryl-CoA hydrolase-like protein 4, mitochondrial isoform X2 [Beta vulgaris subsp. vulgaris]
										743818	747525	mRNA	FtPinG0808144500	PREDICTED: aldehyde dehydrogenase family 2 member C4 [Beta vulgaris subsp. vulgaris]
										687517	688570	mRNA	FtPinG0880002628	PREDICTED: uncharacterized protein LOC109135685 [Beta vulgaris subsp. vulgaris]
										653005	658315	mRNA	FtPinG0808143200	proline-rich protein PRCC [Camellia sinensis]
Co	8	700001	800000	8_1016977,8_1017593,8_1018727,8_1024172,8_1024188,8_1024478,8_1024513,8_1024814,8_1024832,8_1024880,8_1025875,8_1026457,8_1026531,8_1026568,8_1026577,8_1026642,8_1026657,8_1026738,8_1026828,8_1028515,8_1029706,8_1029763,8_1030395,8_1030557,8_1031284,8_1031539,8_1031806,8_1032036,8_1032285,8_1032356,8_1032359,8_1033755,8_1034021,8_1034073,8_1034940,8_1035011,8_1035156,8_1035170,8_1035849,8_1035965…	8.58e-09	HW vs SL	700001	800000	81.5683	706478	707961	mRNA	FtPinG0808143900	anthocyanin 5-aromatic acyltransferase-like [Quercus suber]
										708808	712451	mRNA	FtPinG0808144200	PREDICTED: 3-hydroxyisobutyryl-CoA hydrolase-like protein 4, mitochondrial isoform X2 [Beta vulgaris subsp. vulgaris]
										708918	712610	mRNA	FtPinG0808144200	PREDICTED: 3-hydroxyisobutyryl-CoA hydrolase-like protein 4, mitochondrial isoform X2 [Beta vulgaris subsp. vulgaris]
										727216	732347	mRNA	FtPinG0808144400	PREDICTED: 3-hydroxyisobutyryl-CoA hydrolase-like protein 4, mitochondrial isoform X2 [Beta vulgaris subsp. vulgaris]
										743818	747525	mRNA	FtPinG0808144500	PREDICTED: aldehyde dehydrogenase family 2 member C4 [Beta vulgaris subsp. vulgaris]
										753740	756234	mRNA	FtPinG0808145000	strigolactone esterase D14-like [Camellia sinensis]
										776728	776851	mRNA	FtPinG0808145400	-
										779382	781660	mRNA	FtPinG0808145500	-
										788171	790169	mRNA	FtPinG0808145900	serine/threonine-protein kinase Nek6 [Manihot esculenta]
										790307	790882	mRNA	FtPinG0808146100	MACPF domain-containing protein NSL1, partial [Prunus avium]
										791452	792630	mRNA	FtPinG0808146300	COP1-interactive protein 1-like [Ziziphus jujuba]
Co	8	1100001	1200000	8_1016977,8_1017593,8_1018727,8_1024172,8_1024188,8_1024478,8_1024513,8_1024814,8_1024832,8_1024880,8_1025875,8_1026457,8_1026531,8_1026568,8_1026577,8_1026642,8_1026657,8_1026738,8_1026828,8_1028515,8_1029706,8_1029763,8_1030395,8_1030557,8_1031284,8_1031539,8_1031806,8_1032036,8_1032285,8_1032356,8_1032359,8_1033755,8_1034021,8_1034073,8_1034940,8_1035011,8_1035156,8_1035170,8_1035849,8_1035965…	8.58e-09	HW vs SL	1100001	1200000	98.5992	1098030	1102055	mRNA	FtPinG0808153800	protein LIKE COV 1-like [Spinacia oleracea]
										1111137	1113209	mRNA	FtPinG0808154200	uncharacterized protein LOC114318284 [Camellia sinensis]
										1160990	1162124	mRNA	FtPinG0808154600	protein SPEAR3-like [Lactuca sativa]
Fe	1	25932155	25950000	1_26032155,1_26037228,1_26049477,1_26053749,1_26056269,1_26057834,1_26059664,1_26061035,1_26062900,1_26085354,1_26086488,1_26089318,1_26093452,1_26095399,1_26097691,1_26103495,1_26105601,1_26106713,1_26107614,1_26110821,1_26122006,1_26122304,1_26129148,1_26130795,1_26131131,1_26132420,1_26136731,1_26138229,1_26138930,1_26142733,1_26150142,1_26150145,1_26150146,1_26154036,1_26156912,1_26159149,1_2…	5.5e-10	HW vs NL	25850001	25950000	230.112	25942453	25943310	mRNA	FtPinG0100542300	remorin 4.1-like [Coffea arabica]
										25946152	25948992	mRNA	FtPinG0100542500	guanylate kinase 2-like [Spinacia oleracea]
										25946152	25948997	mRNA	FtPinG0100542500	guanylate kinase 2-like [Spinacia oleracea]
Fe	1	25932155	26000000	1_26032155,1_26037228,1_26049477,1_26053749,1_26056269,1_26057834,1_26059664,1_26061035,1_26062900,1_26085354,1_26086488,1_26089318,1_26093452,1_26095399,1_26097691,1_26103495,1_26105601,1_26106713,1_26107614,1_26110821,1_26122006,1_26122304,1_26129148,1_26130795,1_26131131,1_26132420,1_26136731,1_26138229,1_26138930,1_26142733,1_26150142,1_26150145,1_26150146,1_26154036,1_26156912,1_26159149,1_2…	5.5e-10	HW vs NL	25900001	26000000	148.107	25942453	25943310	mRNA	FtPinG0100542300	remorin 4.1-like [Coffea arabica]
										25946152	25948992	mRNA	FtPinG0100542500	guanylate kinase 2-like [Spinacia oleracea]
										25946152	25948997	mRNA	FtPinG0100542500	guanylate kinase 2-like [Spinacia oleracea]
										25967117	25967344	mRNA	FtPinG0100542800	hypothetical protein BVRB_3g061280 [Beta vulgaris subsp. vulgaris]
										25972382	25973209	mRNA	FtPinG0100542900	Dehydration-responsive element-binding protein like [Actinidia chinensis var. chinensis]
										25973693	25978952	mRNA	FtPinG0100543200	DNA-binding protein SMUBP-2 [Spinacia oleracea]
										25985030	25989933	mRNA	FtPinG0100543400	uncharacterized protein LOC110651851 [Hevea brasiliensis]
Mo	5	25408485	25500000	5_25508485,5_25556568,5_25630500,5_25731111	4.61e-10	HW vs NL	25400001	25500000	100.859	25473321	25473946	mRNA	FtPinG0505447600	PREDICTED: AP2-associated protein kinase 1 [Beta vulgaris subsp. vulgaris]
										25475559	25476855	mRNA	FtPinG0505447800	-
										25493754	25496523	mRNA	FtPinG0505448000	tryptophan synthase beta subunit [Persicaria tinctoria]
Ni	8	1600001	1700000	8_1596788,8_1596819,8_1599641,8_1600161,8_1607039,8_1610394,8_1611006,8_1612795,8_1615275,8_1615278,8_1615657,8_1617242,8_1617393,8_1621500,8_1623451,8_1623452,8_1632235,8_1633802,8_1633813,8_1648310,8_1649716,8_1649759,8_1649840,8_1650022,8_1650947,8_1652823,8_1653348,8_1656175,8_1656793,8_1657598,8_1658817,8_1659230,8_1660695,8_1664803,8_1665544,8_1665724,8_1665734,8_1666275,8_1669332,8_1669339…	9.39e-08	HW vs NL	1600001	1700000	81.2582	1634019	1635056	mRNA	FtPinG0808158500	probable 3-hydroxyisobutyrate dehydrogenase-like 1, mitochondrial [Morus notabilis]
										1634727	1635817	mRNA	FtPinG0808158500	probable 3-hydroxyisobutyrate dehydrogenase-like 1, mitochondrial [Morus notabilis]
										1677694	1678350	mRNA	FtPinG0880002635	Uncharacterized protein TCM_024023 [Theobroma cacao]
										1620067	1624421	mRNA	FtPinG0880002634	uncharacterized protein LOC110901977 [Helianthus annuus]
										1635688	1639940	mRNA	FtPinG0808158800	hexokinase-1-like isoform X1 [Durio zibethinus]
P	4	49400001	49454590	4_49354392,4_49354394,4_49354500,4_49354519,4_49354549,4_49354560,4_49354590	2.47e-06	HW vs NL	49400001	49500000	223.509	49428899	49433128	mRNA	FtPinG0404698500	PREDICTED: uncharacterized protein LOC104905332 [Beta vulgaris subsp. vulgaris]
										49440998	49449477	mRNA	FtPinG0404698900	zinc finger CCCH domain-containing protein 19 isoform X1 [Spinacia oleracea]
P	6	22605337	22650000	6_22705337,6_22706672,6_22706698,6_22706713,6_22712279,6_22713010,6_22715090,6_22715140,6_22719788,6_22724891,6_22724913,6_22724918,6_22724922,6_22742792,6_22742793,6_22742800,6_22743256,6_22743259,6_22743268,6_22743269,6_22743278,6_22743280,6_22743284,6_22743295,6_22743313,6_22743318,6_22743334,6_22743335,6_22743358,6_22743366,6_22743402,6_22743412,6_22743990,6_22760064,6_22769792,6_22794055,6_2…	6.64e-07	HW vs SL	22550001	22650000	414.769	22614605	22616769	mRNA	FtPinG0606689800	histone-lysine N-methyltransferase SUVR5 [Quercus suber]
										22623117	22624450	mRNA	FtPinG0680002032	hypothetical protein [Beta vulgaris subsp. vulgaris]
										22630967	22631699	mRNA	FtPinG0606689900	PREDICTED: endo-1,3;1,4-beta-D-glucanase-like [Tarenaya hassleriana]
										22634900	22636768	mRNA	FtPinG0606690100	PREDICTED: plant UBX domain-containing protein 4 [Nelumbo nucifera]
										22648966	22651940	mRNA	FtPinG0606690300	PREDICTED: homeobox protein knotted-1-like LET6 isoform X1 [Nicotiana attenuata]
										22648966	22651970	mRNA	FtPinG0606690300	PREDICTED: homeobox protein knotted-1-like LET6 isoform X1 [Nicotiana attenuata]
P	6	22605337	22700000	6_22705337,6_22706672,6_22706698,6_22706713,6_22712279,6_22713010,6_22715090,6_22715140,6_22719788,6_22724891,6_22724913,6_22724918,6_22724922,6_22742792,6_22742793,6_22742800,6_22743256,6_22743259,6_22743268,6_22743269,6_22743278,6_22743280,6_22743284,6_22743295,6_22743313,6_22743318,6_22743334,6_22743335,6_22743358,6_22743366,6_22743402,6_22743412,6_22743990,6_22760064,6_22769792,6_22794055,6_2…	6.64e-07	HW vs SL	22600001	22700000	654.025	22614605	22616769	mRNA	FtPinG0606689800	histone-lysine N-methyltransferase SUVR5 [Quercus suber]
										22623117	22624450	mRNA	FtPinG0680002032	hypothetical protein [Beta vulgaris subsp. vulgaris]
										22630967	22631699	mRNA	FtPinG0606689900	PREDICTED: endo-1,3;1,4-beta-D-glucanase-like [Tarenaya hassleriana]
										22634900	22636768	mRNA	FtPinG0606690100	PREDICTED: plant UBX domain-containing protein 4 [Nelumbo nucifera]
										22648966	22651940	mRNA	FtPinG0606690300	PREDICTED: homeobox protein knotted-1-like LET6 isoform X1 [Nicotiana attenuata]
										22648966	22651970	mRNA	FtPinG0606690300	PREDICTED: homeobox protein knotted-1-like LET6 isoform X1 [Nicotiana attenuata]
										22661404	22664530	mRNA	FtPinG0606691200	uncharacterized protein At1g04910-like isoform X1 [Chenopodium quinoa]
										22661404	22664530	mRNA	FtPinG0606691200	uncharacterized protein At1g04910-like isoform X1 [Chenopodium quinoa]
										22665474	22669821	mRNA	FtPinG0606691600	protein STRUBBELIG-RECEPTOR FAMILY 8 [Ricinus communis]
										22695685	22696659	mRNA	FtPinG0680002033	copia LTR rider, partial [Trifolium pratense]
										22658363	22661152	mRNA	FtPinG0606690700	PREDICTED: chromatin remodeling protein EBS [Beta vulgaris subsp. vulgaris]
										22658534	22660929	mRNA	FtPinG0606690700	PREDICTED: chromatin remodeling protein EBS [Beta vulgaris subsp. vulgaris]
P	6	22650001	22750000	6_22705337,6_22706672,6_22706698,6_22706713,6_22712279,6_22713010,6_22715090,6_22715140,6_22719788,6_22724891,6_22724913,6_22724918,6_22724922,6_22742792,6_22742793,6_22742800,6_22743256,6_22743259,6_22743268,6_22743269,6_22743278,6_22743280,6_22743284,6_22743295,6_22743313,6_22743318,6_22743334,6_22743335,6_22743358,6_22743366,6_22743402,6_22743412,6_22743990,6_22760064,6_22769792,6_22794055,6_2…	6.64e-07	HW vs SL	22650001	22750000	233.494	22648966	22651940	mRNA	FtPinG0606690300	PREDICTED: homeobox protein knotted-1-like LET6 isoform X1 [Nicotiana attenuata]
										22648966	22651970	mRNA	FtPinG0606690300	PREDICTED: homeobox protein knotted-1-like LET6 isoform X1 [Nicotiana attenuata]
										22661404	22664530	mRNA	FtPinG0606691200	uncharacterized protein At1g04910-like isoform X1 [Chenopodium quinoa]
										22661404	22664530	mRNA	FtPinG0606691200	uncharacterized protein At1g04910-like isoform X1 [Chenopodium quinoa]
										22665474	22669821	mRNA	FtPinG0606691600	protein STRUBBELIG-RECEPTOR FAMILY 8 [Ricinus communis]
										22695685	22696659	mRNA	FtPinG0680002033	copia LTR rider, partial [Trifolium pratense]
										22704570	22705142	mRNA	FtPinG0606692200	defensin-like protein AX1 [Spinacia oleracea]
										22726052	22726600	mRNA	FtPinG0606692300	hypothetical protein BVRB_1g020540 [Beta vulgaris subsp. vulgaris]
										22658363	22661152	mRNA	FtPinG0606690700	PREDICTED: chromatin remodeling protein EBS [Beta vulgaris subsp. vulgaris]
										22658534	22660929	mRNA	FtPinG0606690700	PREDICTED: chromatin remodeling protein EBS [Beta vulgaris subsp. vulgaris]
P	1	27600001	27700000	1_27690952,1_27691150,1_27691152,1_27691200,1_27691217,1_27691228,1_27691347,1_27691362,1_27691405,1_27691419,1_27691552	5.03e-07	SL vs NL	27600001	27700000	232.348	27619461	27620249	mRNA	FtPinG0180000177	putative receptor-like protein kinase [Glycine soja]
										27626637	27628330	mRNA	FtPinG0100558700	-
										27634692	27638417	mRNA	FtPinG0180000178	-
										27660735	27661775	mRNA	FtPinG0180000179	zinc finger, CCHC-type [Artemisia annua]
										27680484	27681741	mRNA	FtPinG0100559400	Plant organelle RNA recognition domain [Macleaya cordata]
										27681342	27681758	mRNA	FtPinG0180000180	protein ROOT PRIMORDIUM DEFECTIVE 1 [Prunus persica]
										27692057	27697084	mRNA	FtPinG0100559600	transposase [Glycine max]
										27693603	27697084	mRNA	FtPinG0100559600	transposase [Glycine max]
										27605387	27610731	mRNA	FtPinG0100558300	PREDICTED: DEAD-box ATP-dependent RNA helicase 37-like [Nelumbo nucifera]
P	6	22605337	22650000	6_22705337,6_22706672,6_22706698,6_22706713,6_22712279,6_22713010,6_22715090,6_22715140,6_22719788,6_22724891,6_22724913,6_22724918,6_22724922,6_22742792,6_22742793,6_22742800,6_22743256,6_22743259,6_22743268,6_22743269,6_22743278,6_22743280,6_22743284,6_22743295,6_22743313,6_22743318,6_22743334,6_22743335,6_22743358,6_22743366,6_22743402,6_22743412,6_22743990,6_22760064,6_22769792,6_22794055,6_2…	6.64e-07	SL vs NL	22550001	22650000	100.871	22614605	22616769	mRNA	FtPinG0606689800	histone-lysine N-methyltransferase SUVR5 [Quercus suber]
										22623117	22624450	mRNA	FtPinG0680002032	hypothetical protein [Beta vulgaris subsp. vulgaris]
										22630967	22631699	mRNA	FtPinG0606689900	PREDICTED: endo-1,3;1,4-beta-D-glucanase-like [Tarenaya hassleriana]
										22634900	22636768	mRNA	FtPinG0606690100	PREDICTED: plant UBX domain-containing protein 4 [Nelumbo nucifera]
										22648966	22651940	mRNA	FtPinG0606690300	PREDICTED: homeobox protein knotted-1-like LET6 isoform X1 [Nicotiana attenuata]
										22648966	22651970	mRNA	FtPinG0606690300	PREDICTED: homeobox protein knotted-1-like LET6 isoform X1 [Nicotiana attenuata]
P	6	22650001	22750000	6_22705337,6_22706672,6_22706698,6_22706713,6_22712279,6_22713010,6_22715090,6_22715140,6_22719788,6_22724891,6_22724913,6_22724918,6_22724922,6_22742792,6_22742793,6_22742800,6_22743256,6_22743259,6_22743268,6_22743269,6_22743278,6_22743280,6_22743284,6_22743295,6_22743313,6_22743318,6_22743334,6_22743335,6_22743358,6_22743366,6_22743402,6_22743412,6_22743990,6_22760064,6_22769792,6_22794055,6_2…	6.64e-07	SL vs NL	22650001	22750000	198.452	22648966	22651940	mRNA	FtPinG0606690300	PREDICTED: homeobox protein knotted-1-like LET6 isoform X1 [Nicotiana attenuata]
										22648966	22651970	mRNA	FtPinG0606690300	PREDICTED: homeobox protein knotted-1-like LET6 isoform X1 [Nicotiana attenuata]
										22661404	22664530	mRNA	FtPinG0606691200	uncharacterized protein At1g04910-like isoform X1 [Chenopodium quinoa]
										22661404	22664530	mRNA	FtPinG0606691200	uncharacterized protein At1g04910-like isoform X1 [Chenopodium quinoa]
										22665474	22669821	mRNA	FtPinG0606691600	protein STRUBBELIG-RECEPTOR FAMILY 8 [Ricinus communis]
										22695685	22696659	mRNA	FtPinG0680002033	copia LTR rider, partial [Trifolium pratense]
										22704570	22705142	mRNA	FtPinG0606692200	defensin-like protein AX1 [Spinacia oleracea]
										22726052	22726600	mRNA	FtPinG0606692300	hypothetical protein BVRB_1g020540 [Beta vulgaris subsp. vulgaris]
										22658363	22661152	mRNA	FtPinG0606690700	PREDICTED: chromatin remodeling protein EBS [Beta vulgaris subsp. vulgaris]
										22658534	22660929	mRNA	FtPinG0606690700	PREDICTED: chromatin remodeling protein EBS [Beta vulgaris subsp. vulgaris]
Pb	6	3450001	3550000	6_3397099,6_3397423,6_3397550,6_3397561,6_3397633,6_3397998,6_3398211,6_3398310,6_3400293,6_3400317,6_3400691,6_3400694,6_3400706,6_3400707,6_3400741,6_3404234,6_3409970,6_3418073,6_3418182,6_3464568,6_3465456,6_3470695,6_3487642,6_3487684,6_3487815,6_3487832,6_3487912,6_3487927,6_3487940,6_3487966,6_3488021,6_3488022,6_3499512,6_3509577,6_3514380,6_3519337,6_3520915,6_3525894,6_3526002,6_3529179…	4.02e-08	HW vs NL	3450001	3550000	106.488	3448770	3453225	mRNA	FtPinG0606196300	uncharacterized protein LOC107411291 isoform X3 [Ziziphus jujuba]
										3453906	3456734	mRNA	FtPinG0606196700	PREDICTED: uncharacterized protein LOC104903119 isoform X1 [Beta vulgaris subsp. vulgaris]
										3490205	3494514	mRNA	FtPinG0606197700	probable pectinesterase 68 [Hevea brasiliensis]
										3495194	3501531	mRNA	FtPinG0606198000	PREDICTED: DUF21 domain-containing protein At2g14520-like [Cucumis sativus]
										3510253	3514544	mRNA	FtPinG0606198200	L-galactose dehydrogenase [Prunus yedoensis var. nudiflora]
										3514898	3517918	mRNA	FtPinG0606198600	hypothetical protein SOVF_137620 [Spinacia oleracea]
										3531269	3538629	mRNA	FtPinG0606198700	PREDICTED: probable protein S-acyltransferase 23 isoform X2 [Nelumbo nucifera]
										3540124	3546851	mRNA	FtPinG0606199300	probable sphingolipid transporter spinster homolog 2 [Manihot esculenta]
										3547673	3548388	mRNA	FtPinG0606199800	-
										3549928	3553153	mRNA	FtPinG0606200200	PREDICTED: putative metallophosphoesterase At3g03305 [Vitis vinifera]
[truncated: 205 more rows]

## Sheet: Table S9. Pinku vs 20A1
Table S9. The genetic differences within Pinku and 20A1 genomes.
[truncated: 3 more rows]

## Sheet: Table S10. SV-gene
Table S10. The genes containing SVs.
[truncated: 2,550 more rows]

[truncated: 5 more sheets: Table S11. SV-INS, Table S12. SV-DEL, Table S13. SV-GO, Table S14. GO-ions, Table S15. Primers]
